# Supplementary material for: Genome plasticity shapes the ecology and evolution of Phocaeicola dorei and Phocaeicola vulgatus
Source: Sci Rep. 2024 May 2;14:10109. doi: 10.1038/s41598-024-59148-7 (PMC11066082; doi:10.1038/s41598-024-59148-7)
Supplement: Supplementary file 2 — Supplementary Table 1. [file 41598_2024_59148_MOESM2_ESM.xlsx]

## Sheet: Supplementary_table_1
Genome	Database	Accession	Link	GC std	# ambiguous bases	Genome size	Longest contig	N50 scaffolds	Mean scaffold length	# contigs	# scaffolds	# predicted genes	Longest scaffold	GC content (0-1)	Coding density	Mean contig length	Completeness	Contamination	Species	Infant	Disease	Occidental	Country	Continent	host
BackhedF_2015_ERR525702_bin.2_out	ELGG	-	https://doi.org/10.5281/zenodo.6969520	0.0486652	0	5842227	345890	106633	43275.8	135	135	4990	345890	0.419105	0.898183	43275.8	100	1.31	P. dorei	1	0	1	Sweden	Europe	homo sapiens
BackhedF_2015_ERR525703_bin.16_out	ELGG	-	https://doi.org/10.5281/zenodo.6969520	0.0198486	0	4999067	190377	91811	54934.8	91	91	4062	190377	0.415134	0.900749	54934.8	99.82	0.04	P. dorei	1	0	1	Sweden	Europe	homo sapiens
BackhedF_2015_ERR525704_bin.11_out	ELGG	-	https://doi.org/10.5281/zenodo.6969520	0.0192738	0	4198025	189947	50734	31328.5	134	134	3452	189947	0.419141	0.896493	31328.5	95.62	0.44	P. vulgatus	1	0	1	Sweden	Europe	homo sapiens
BackhedF_2015_ERR525707_bin.1_out	ELGG	-	https://doi.org/10.5281/zenodo.6969520	0.0392685	0	4759719	119523	28432	15304.6	311	311	4195	119523	0.422788	0.891077	15304.6	100	1.07	P. vulgatus	1	0	1	Sweden	Europe	homo sapiens
BackhedF_2015_ERR525714_bin.9_out	ELGG	-	https://doi.org/10.5281/zenodo.6969520	0.0242379	0	5098566	358632	133066	73892.3	69	69	4130	358632	0.41725	0.900774	73892.3	98.71	0.04	P. dorei	1	0	1	Sweden	Europe	homo sapiens
BackhedF_2015_ERR525721_bin.11_out	ELGG	-	https://doi.org/10.5281/zenodo.6969520	0.0246692	0	5024267	294601	183295	96620.5	52	52	4071	294601	0.41671	0.900017	96620.5	99.88	0.1	P. dorei	1	0	1	Sweden	Europe	homo sapiens
BackhedF_2015_ERR525730_bin.17_out	ELGG	-	https://doi.org/10.5281/zenodo.6969520	0.0248112	0	4563993	213602	82010	43056.5	106	106	3775	213602	0.419314	0.89725	43056.5	98.93	0.09	P. vulgatus	1	0	1	Sweden	Europe	homo sapiens
BackhedF_2015_ERR525735_bin.3_out	ELGG	-	https://doi.org/10.5281/zenodo.6969520	0.0247158	0	3816280	88473	22346	16378.9	233	233	3177	88473	0.423069	0.903789	16378.9	99.8	0.92	P. vulgatus	1	0	1	Sweden	Europe	homo sapiens
BackhedF_2015_ERR525743_bin.11_out	ELGG	-	https://doi.org/10.5281/zenodo.6969520	0.0195428	0	4261514	164751	58766	33555.2	127	127	3542	164751	0.416156	0.896281	33555.2	90.2	3.65	P. vulgatus	1	0	1	Sweden	Europe	homo sapiens
BackhedF_2015_ERR525748_bin.9_out	ELGG	-	https://doi.org/10.5281/zenodo.6969520	0.0347338	0	4701891	135796	51480	27821.8	169	169	3988	135796	0.420079	0.897132	27821.8	99.99	0.04	P. vulgatus	1	0	1	Sweden	Europe	homo sapiens
BackhedF_2015_ERR525758_bin.9_out	ELGG	-	https://doi.org/10.5281/zenodo.6969520	0.0350355	0	5944772	293906	147741	51248	116	116	4874	293906	0.416599	0.89976	51248	100	2.57	P. dorei	1	0	1	Sweden	Europe	homo sapiens
BackhedF_2015_ERR525762_bin.7_out	ELGG	-	https://doi.org/10.5281/zenodo.6969520	0.0248005	0	4469754	237167	71390	45149	99	99	3687	237167	0.420565	0.899895	45149	100	0.11	P. vulgatus	1	0	1	Sweden	Europe	homo sapiens
BackhedF_2015_ERR525769_bin.3_out	ELGG	-	https://doi.org/10.5281/zenodo.6969520	0.0213259	0	5118798	243825	120758	60221.2	85	85	4235	243825	0.415053	0.899168	60221.2	99.98	0.08	P. dorei	1	0	1	Sweden	Europe	homo sapiens
BackhedF_2015_ERR525786_bin.4_out	ELGG	-	https://doi.org/10.5281/zenodo.6969520	0.0309538	0	4686629	250251	75175	44634.6	105	105	3855	250251	0.418679	0.898061	44634.6	99.99	0.06	P. vulgatus	1	0	1	Sweden	Europe	homo sapiens
BackhedF_2015_ERR525801_bin.10_out	ELGG	-	https://doi.org/10.5281/zenodo.6969520	0.0185155	0	4877357	223534	103951	56061.6	87	87	4051	223534	0.413904	0.900837	56061.6	93.38	1.36	P. dorei	1	0	1	Sweden	Europe	homo sapiens
BackhedF_2015_ERR525802_bin.7_out	ELGG	-	https://doi.org/10.5281/zenodo.6969520	0.0242733	0	5187772	309633	141900	69170.3	75	75	4269	309633	0.414894	0.901712	69170.3	100	2.11	P. dorei	1	0	1	Sweden	Europe	homo sapiens
BackhedF_2015_ERR525803_bin.1_out	ELGG	-	https://doi.org/10.5281/zenodo.6969520	0.0217134	0	4909319	220724	115183	62143.3	79	79	3979	220724	0.414241	0.903098	62143.3	99.99	0.2	P. dorei	1	0	1	Sweden	Europe	homo sapiens
BackhedF_2015_ERR525810_bin.12_out	ELGG	-	https://doi.org/10.5281/zenodo.6969520	0.0273219	0	4493000	138456	44599	22024.5	204	204	3837	138456	0.419806	0.899172	22024.5	96.33	0.75	P. vulgatus	1	0	1	Sweden	Europe	homo sapiens
BackhedF_2015_ERR525816_bin.8_out	ELGG	-	https://doi.org/10.5281/zenodo.6969520	0.0218242	0	5277623	440864	119027	43259.2	122	122	4333	440864	0.415539	0.900731	43259.2	95	1.13	P. dorei	1	0	1	Sweden	Europe	homo sapiens
BackhedF_2015_ERR525817_bin.1_out	ELGG	-	https://doi.org/10.5281/zenodo.6969520	0.018814	0	4926972	444947	126348	80770	61	61	4006	444947	0.415454	0.901873	80770	99.93	0.1	P. dorei	1	0	1	Sweden	Europe	homo sapiens
BackhedF_2015_ERR525818_bin.4_out	ELGG	-	https://doi.org/10.5281/zenodo.6969520	0.0472123	0	5624182	353409	116374	35596.1	158	158	4827	353409	0.416395	0.897978	35596.1	100	0.33	P. dorei	1	0	1	Sweden	Europe	homo sapiens
BackhedF_2015_ERR525820_bin.2_out	ELGG	-	https://doi.org/10.5281/zenodo.6969520	0.0296664	0	5151614	290223	109592	73594.5	70	70	4236	290223	0.417532	0.902657	73594.5	99.98	0.14	P. dorei	1	0	1	Sweden	Europe	homo sapiens
BackhedF_2015_ERR525821_bin.2_out	ELGG	-	https://doi.org/10.5281/zenodo.6969520	0.0208562	0	5125179	227640	104283	64875.7	79	79	4205	227640	0.416068	0.9016	64875.7	99.97	0.15	P. dorei	1	0	1	Sweden	Europe	homo sapiens
BackhedF_2015_ERR525829_bin.10_out	ELGG	-	https://doi.org/10.5281/zenodo.6969520	0.0267993	0	5270496	478154	85555	50677.8	104	104	4338	478154	0.415762	0.898921	50677.8	99.93	1.23	P. dorei	1	0	1	Sweden	Europe	homo sapiens
BackhedF_2015_ERR525830_bin.6_out	ELGG	-	https://doi.org/10.5281/zenodo.6969520	0.0234043	0	4916485	287833	119284	59957.1	82	82	4087	287833	0.418951	0.898594	59957.1	100	1.84	P. vulgatus	1	0	1	Sweden	Europe	homo sapiens
BackhedF_2015_ERR525838_bin.1_out	ELGG	-	https://doi.org/10.5281/zenodo.6969520	0.0432334	0	5100797	168062	62674	25504	200	200	4406	168062	0.422369	0.896905	25504	99.99	0.21	P. vulgatus	1	0	1	Sweden	Europe	homo sapiens
BackhedF_2015_ERR525846_bin.2_out	ELGG	-	https://doi.org/10.5281/zenodo.6969520	0.0396224	0	5411192	171132	61412	26656.1	203	203	4578	171132	0.419533	0.900919	26656.1	99.99	0.29	P. dorei	1	0	1	Sweden	Europe	homo sapiens
BackhedF_2015_ERR525850_bin.1_out	ELGG	-	https://doi.org/10.5281/zenodo.6969520	0.0270028	0	5128639	201787	96922	53985.7	95	95	4194	201787	0.415657	0.900625	53985.7	99.95	0.24	P. dorei	1	0	1	Sweden	Europe	homo sapiens
BackhedF_2015_ERR525860_bin.5_out	ELGG	-	https://doi.org/10.5281/zenodo.6969520	0.0207267	0	4825768	400783	147727	86174.4	56	56	3846	400783	0.415071	0.904356	86174.4	99.78	0.31	P. dorei	1	0	1	Sweden	Europe	homo sapiens
BackhedF_2015_ERR525861_bin.3_out	ELGG	-	https://doi.org/10.5281/zenodo.6969520	0.0333757	0	5107302	647414	147104	81068.3	63	63	4122	647414	0.418348	0.904371	81068.3	99.99	0.39	P. dorei	1	0	1	Sweden	Europe	homo sapiens
BackhedF_2015_ERR525862_bin.3_out	ELGG	-	https://doi.org/10.5281/zenodo.6969520	0.0286144	0	4949393	544603	76945	45407.3	109	109	4002	544603	0.41724	0.905031	45407.3	99.99	0.28	P. dorei	1	0	1	Sweden	Europe	homo sapiens
BackhedF_2015_ERR525865_bin.5_out	ELGG	-	https://doi.org/10.5281/zenodo.6969520	0.02264	0	4520843	145197	43256	27234	166	166	3728	145197	0.421572	0.903468	27234	95.16	0.06	P. vulgatus	1	0	1	Sweden	Europe	homo sapiens
BackhedF_2015_ERR525868_bin.6_out	ELGG	-	https://doi.org/10.5281/zenodo.6969520	0.0290994	0	4356198	101424	28027	17150.4	254	254	3670	101424	0.42074	0.900747	17150.4	97.7	0.22	P. vulgatus	1	0	1	Sweden	Europe	homo sapiens
BackhedF_2015_ERR525870_bin.4_out	ELGG	-	https://doi.org/10.5281/zenodo.6969520	0.030338	0	4829897	241614	89504	47351.9	102	102	4047	241614	0.422792	0.901428	47351.9	100	0.88	P. vulgatus	1	0	1	Sweden	Europe	homo sapiens
BackhedF_2015_ERR525877_bin.1_out	ELGG	-	https://doi.org/10.5281/zenodo.6969520	0.0334045	0	4891992	212026	91372	45296.2	108	108	4134	212026	0.422364	0.895772	45296.2	100	0.04	P. vulgatus	1	0	1	Sweden	Europe	homo sapiens
BackhedF_2015_ERR525878_bin.3_out	ELGG	-	https://doi.org/10.5281/zenodo.6969520	0.0346213	0	4418785	38400	8489	6575.57	672	672	3879	38400	0.423688	0.906719	6575.57	93.99	0.95	P. vulgatus	NA	NA	NA	NA	NA	NA
BackhedF_2015_ERR525886_bin.31_out	ELGG	-	https://doi.org/10.5281/zenodo.6969520	0.0221009	0	4274527	121521	54595	33657.7	127	127	3507	121521	0.420031	0.898312	33657.7	98.34	0.2	P. vulgatus	1	0	1	Sweden	Europe	homo sapiens
BackhedF_2015_ERR525892_bin.5_out	ELGG	-	https://doi.org/10.5281/zenodo.6969520	0.0324586	0	5315489	458239	143980	79335.7	67	67	4422	458239	0.419858	0.901705	79335.7	100	0.32	P. dorei	1	0	1	Sweden	Europe	homo sapiens
BackhedF_2015_ERR525894_bin.1_out	ELGG	-	https://doi.org/10.5281/zenodo.6969520	0.0255225	0	4571893	366898	95155	50240.6	91	91	3808	366898	0.41944	0.897736	50240.6	99.99	0.01	P. vulgatus	1	0	1	Sweden	Europe	homo sapiens
BackhedF_2015_ERR525905_bin.9_out	ELGG	-	https://doi.org/10.5281/zenodo.6969520	0.0201763	0	4657115	172999	54251	35824	130	130	3814	172999	0.413774	0.902942	35824	99.28	1.25	P. dorei	1	0	1	Sweden	Europe	homo sapiens
BackhedF_2015_ERR525909_bin.8_out	ELGG	-	https://doi.org/10.5281/zenodo.6969520	0.0255379	0	4987118	285629	103964	62339	80	80	4262	285629	0.421072	0.897374	62339	99.97	0.06	P. vulgatus	1	0	1	Sweden	Europe	homo sapiens
BackhedF_2015_ERR525910_bin.1_out	ELGG	-	https://doi.org/10.5281/zenodo.6969520	0.0233648	0	5048820	304822	111455	67317.6	75	75	4324	304822	0.421201	0.896913	67317.6	100	0.03	P. vulgatus	1	0	1	Sweden	Europe	homo sapiens
BackhedF_2015_ERR525924_bin.2_out	ELGG	-	https://doi.org/10.5281/zenodo.6969520	0.0306729	0	5175071	308302	156851	66347.1	78	78	4183	308302	0.414012	0.899182	66347.1	100	0.89	P. dorei	1	0	1	Sweden	Europe	homo sapiens
BackhedF_2015_ERR525937_bin.3_out	ELGG	-	https://doi.org/10.5281/zenodo.6969520	0.0239915	0	4718476	198234	72604	41390.1	114	114	3911	198234	0.420975	0.899962	41390.1	100	1.17	P. vulgatus	1	0	1	Sweden	Europe	homo sapiens
BackhedF_2015_ERR525941_bin.3_out	ELGG	-	https://doi.org/10.5281/zenodo.6969520	0.0625756	0	5538562	539353	173745	78007.9	71	71	4722	539353	0.418417	0.898622	78007.9	100	0.21	P. dorei	1	0	1	Sweden	Europe	homo sapiens
BackhedF_2015_ERR525944_bin.20_out	ELGG	-	https://doi.org/10.5281/zenodo.6969520	0.0188814	0	4574734	188925	64312	38768.9	118	118	3749	188925	0.4194	0.896962	38768.9	99.55	0.24	P. vulgatus	1	0	1	Sweden	Europe	homo sapiens
BackhedF_2015_ERR525945_bin.1_out	ELGG	-	https://doi.org/10.5281/zenodo.6969520	0.02412	0	4573615	183967	96880	53181.6	86	86	3882	183967	0.420706	0.900799	53181.6	96.83	0.11	P. vulgatus	1	0	1	Sweden	Europe	homo sapiens
BackhedF_2015_ERR525949_bin.10_out	ELGG	-	https://doi.org/10.5281/zenodo.6969520	0.0217356	0	4558045	146269	50958	30590.9	149	149	3819	146269	0.417882	0.894378	30590.9	91.45	4.05	P. vulgatus	1	0	1	Sweden	Europe	homo sapiens
BackhedF_2015_ERR525951_bin.9_out	ELGG	-	https://doi.org/10.5281/zenodo.6969520	0.029518	0	5347318	185712	81479	48174	111	111	4654	185712	0.425239	0.894777	48174	100	0.24	P. vulgatus	1	0	1	Sweden	Europe	homo sapiens
BackhedF_2015_ERR525954_bin.4_out	ELGG	-	https://doi.org/10.5281/zenodo.6969520	0.0340833	0	5199116	188925	60245	29373.5	177	177	4367	188925	0.421307	0.891401	29373.5	99.99	0.49	P. vulgatus	1	0	1	Sweden	Europe	homo sapiens
BackhedF_2015_ERR525960_bin.16_out	ELGG	-	https://doi.org/10.5281/zenodo.6969520	0.0222507	0	4024517	219456	102921	42363.3	95	95	3265	219456	0.417505	0.897453	42363.3	92.75	0	P. vulgatus	1	0	1	Sweden	Europe	homo sapiens
BackhedF_2015_ERR525972_bin.11_out	ELGG	-	https://doi.org/10.5281/zenodo.6969520	0.0231658	0	5203799	367826	138125	60509.3	86	86	4317	367826	0.412787	0.899851	60509.3	99.96	0.41	P. dorei	1	0	1	Sweden	Europe	homo sapiens
BackhedF_2015_ERR525973_bin.11_out	ELGG	-	https://doi.org/10.5281/zenodo.6969520	0.0183473	0	5005827	365945	143359	75845.9	66	66	4055	365945	0.413089	0.898548	75845.9	96.41	1.44	P. dorei	1	0	1	Sweden	Europe	homo sapiens
BackhedF_2015_ERR525980_bin.2_out	ELGG	-	https://doi.org/10.5281/zenodo.6969520	0.0235487	0	4411825	167417	60429	33937.1	130	130	3611	167417	0.418148	0.896485	33937.1	95.64	0.02	P. vulgatus	1	0	1	Sweden	Europe	homo sapiens
BackhedF_2015_ERR525982_bin.1_out	ELGG	-	https://doi.org/10.5281/zenodo.6969520	0.0254597	0	4652419	239709	73808	47473.7	98	98	3844	239709	0.41925	0.895924	47473.7	100	0.03	P. vulgatus	1	0	1	Sweden	Europe	homo sapiens
BackhedF_2015_ERR525985_bin.1_out	ELGG	-	https://doi.org/10.5281/zenodo.6969520	0.0308285	0	5359925	443715	171640	78822.4	68	68	4440	443715	0.418769	0.901177	78822.4	100	0.27	P. dorei	1	0	1	Sweden	Europe	homo sapiens
BackhedF_2015_ERR526004_bin.6_out	ELGG	-	https://doi.org/10.5281/zenodo.6969520	0.0229895	0	4304809	271218	96605	53145.8	81	81	3491	271218	0.418107	0.898764	53145.8	98.42	0.03	P. vulgatus	1	0	1	Sweden	Europe	homo sapiens
BackhedF_2015_ERR526005_bin.3_out	ELGG	-	https://doi.org/10.5281/zenodo.6969520	0.0464635	0	4563962	272525	81270	37718.7	121	121	3787	272525	0.418681	0.897167	37718.7	99.98	0.05	P. vulgatus	1	0	1	Sweden	Europe	homo sapiens
BackhedF_2015_ERR526008_bin.11_out	ELGG	-	https://doi.org/10.5281/zenodo.6969520	0.0208534	0	4245646	171762	74539	46148.3	92	92	3460	171762	0.418358	0.898979	46148.3	93.61	0.07	P. vulgatus	1	0	1	Sweden	Europe	homo sapiens
BackhedF_2015_ERR526018_bin.3_out	ELGG	-	https://doi.org/10.5281/zenodo.6969520	0.0318462	0	4017660	51360	10532	7566.21	531	531	3754	51360	0.418133	0.896221	7566.21	92.08	1.97	P. vulgatus	1	0	1	Sweden	Europe	homo sapiens
BackhedF_2015_ERR526020_bin.8_out	ELGG	-	https://doi.org/10.5281/zenodo.6969520	0.0334503	0	5744469	381677	170937	78691.4	73	73	4815	381677	0.419229	0.898613	78691.4	99.99	4.64	P. dorei	1	0	1	Sweden	Europe	homo sapiens
BackhedF_2015_ERR526038_bin.1_out	ELGG	-	https://doi.org/10.5281/zenodo.6969520	0.0294241	0	4519248	57211	9310	6645.95	680	680	3644	57211	0.421809	0.919881	6645.95	92.87	0.25	P. dorei	NA	NA	NA	NA	NA	NA
BackhedF_2015_ERR526046_bin.5_out	ELGG	-	https://doi.org/10.5281/zenodo.6969520	0.024706	0	5311534	705896	163287	100218	53	53	4267	705896	0.414116	0.902795	100218	99.99	0.3	P. dorei	1	0	1	Sweden	Europe	homo sapiens
BackhedF_2015_ERR526056_bin.1_out	ELGG	-	https://doi.org/10.5281/zenodo.6969520	0.028877	0	4639298	220814	57644	34112.5	136	136	3958	220814	0.418999	0.897879	34112.5	98.77	0.74	P. vulgatus	1	0	1	Sweden	Europe	homo sapiens
BackhedF_2015_ERR526057_bin.5_out	ELGG	-	https://doi.org/10.5281/zenodo.6969520	0.0207346	0	4383635	251642	68797	46143.5	95	95	3570	251642	0.41992	0.90022	46143.5	99.89	0.07	P. vulgatus	1	0	1	Sweden	Europe	homo sapiens
BackhedF_2015_ERR526065_bin.2_out	ELGG	-	https://doi.org/10.5281/zenodo.6969520	0.0177668	0	5064595	301548	140135	79134.3	64	64	4122	301548	0.4149	0.899997	79134.3	99.98	0.1	P. dorei	1	0	1	Sweden	Europe	homo sapiens
BackhedF_2015_ERR526066_bin.6_out	ELGG	-	https://doi.org/10.5281/zenodo.6969520	0.0372601	0	5413330	284689	138814	61515.1	88	88	4483	284689	0.418507	0.899857	61515.1	99.99	1.12	P. dorei	1	0	1	Sweden	Europe	homo sapiens
BackhedF_2015_ERR526068_bin.4_out	ELGG	-	https://doi.org/10.5281/zenodo.6969520	0.0219534	0	4628812	282393	103512	60114.4	77	77	3838	282393	0.418599	0.894907	60114.4	100	0.08	P. vulgatus	1	0	1	Sweden	Europe	homo sapiens
BackhedF_2015_ERR526071_bin.4_out	ELGG	-	https://doi.org/10.5281/zenodo.6969520	0.0283471	0	4617634	53039	15184	11690.2	395	395	3900	53039	0.415437	0.906698	11690.2	92.56	1.46	P. dorei	1	0	1	Sweden	Europe	homo sapiens
Baumann-DudenhoefferAM_2018_SRR7217623_bin.2_out	ELGG	-	https://doi.org/10.5281/zenodo.6969520	0.0231962	0	3967695	128712	36072	24193.3	164	164	3304	128712	0.422241	0.900727	24193.3	94.78	0.12	P. vulgatus	1	0	1	US	North America	homo sapiens
Baumann-DudenhoefferAM_2018_SRR7217779_bin.1_out	ELGG	-	https://doi.org/10.5281/zenodo.6969520	0.0221426	0	4605282	279073	90236	46052.8	100	100	3793	279073	0.421232	0.901636	46052.8	100	0.01	P. vulgatus	1	1	1	US	North America	homo sapiens
Baumann-DudenhoefferAM_2018_SRR7217787_bin.1_out	ELGG	-	https://doi.org/10.5281/zenodo.6969520	0.020571	0	4316338	226417	77497	42317	102	102	3496	226417	0.418352	0.901976	42317	97.15	0.2	P. vulgatus	1	1	1	US	North America	homo sapiens
Baumann-DudenhoefferAM_2018_SRR7217794_bin.4_out	ELGG	-	https://doi.org/10.5281/zenodo.6969520	0.046849	0	5110755	187381	57661	24453.4	209	209	4443	187381	0.419852	0.889267	24453.4	100	0.06	P. vulgatus	1	0	1	US	North America	homo sapiens
Baumann-DudenhoefferAM_2018_SRR7217795_bin.8_out	ELGG	-	https://doi.org/10.5281/zenodo.6969520	0.0284167	0	4056397	42374	9789	7582.05	535	535	3590	42374	0.424888	0.906721	7582.05	92.44	0.15	P. vulgatus	1	0	1	US	North America	homo sapiens
BrooksB_2017_SRR5405728_bin.2_out	ELGG	-	https://doi.org/10.5281/zenodo.6969520	0.0220664	0	4647947	238572	105146	54045.9	86	86	3791	238572	0.417449	0.897552	54045.9	99.99	0.27	P. vulgatus	1	1	1	US	North America	homo sapiens
BrooksB_2017_SRR5405731_bin.5_out	ELGG	-	https://doi.org/10.5281/zenodo.6969520	0.0236128	0	4917976	336329	90314	44708.9	110	110	4125	336329	0.418015	0.895166	44708.9	100	0.18	P. vulgatus	1	1	1	US	North America	homo sapiens
BrooksB_2017_SRR5405733_bin.4_out	ELGG	-	https://doi.org/10.5281/zenodo.6969520	0.0341689	0	5338404	365272	118688	46828.1	114	114	4511	365272	0.415116	0.893673	46828.1	100	0.43	P. vulgatus	1	1	1	US	North America	homo sapiens
CasaburiG_2019_SRR6277110_bin.3_out	ELGG	-	https://doi.org/10.5281/zenodo.6969520	0.0337921	0	4465621	190719	88173	46037.3	97	97	3711	190719	0.419218	0.897159	46037.3	100	0	P. vulgatus	1	0	1	US	North America	homo sapiens
CasaburiG_2019_SRR6277111_bin.16_out	ELGG	-	https://doi.org/10.5281/zenodo.6969520	0.0229739	0	4236241	153107	78278	46552.1	91	91	3475	153107	0.419705	0.896216	46552.1	99.81	0	P. vulgatus	1	0	1	US	North America	homo sapiens
CasaburiG_2019_SRR6277116_bin.5_out	ELGG	-	https://doi.org/10.5281/zenodo.6969520	0.0422497	0	5761832	292480	66728	32552.7	177	177	5070	292480	0.422156	0.893714	32552.7	100	1.94	P. vulgatus	1	0	1	US	North America	homo sapiens
CasaburiG_2019_SRR6277132_bin.6_out	ELGG	-	https://doi.org/10.5281/zenodo.6969520	0.0257103	0	5114975	284986	117333	72041.9	71	71	4144	284986	0.417013	0.902741	72041.9	99.99	0.08	P. dorei	1	0	1	US	North America	homo sapiens
CasaburiG_2019_SRR6277144_bin.5_out	ELGG	-	https://doi.org/10.5281/zenodo.6969520	0.0243419	0	4461177	118508	27255	18903.3	236	236	3799	118508	0.420179	0.900502	18903.3	93.92	1.28	P. vulgatus	1	0	1	US	North America	homo sapiens
CasaburiG_2019_SRR6277150_bin.1_out	ELGG	-	https://doi.org/10.5281/zenodo.6969520	0.035066	0	5665405	258126	90283	35631.5	159	159	5022	258126	0.428754	0.886974	35631.5	100	1.02	P. vulgatus	1	0	1	US	North America	homo sapiens
ChuDM_2017_SRR8942354_bin.6_out	ELGG	-	https://doi.org/10.5281/zenodo.6969520	0.0238475	0	4941049	381595	185481	105129	47	47	3968	381595	0.414853	0.901522	105129	99.99	0.05	P. dorei	1	0	1	US	North America	homo sapiens
ChuDM_2017_SRR8942355_bin.13_out	ELGG	-	https://doi.org/10.5281/zenodo.6969520	0.0271949	0	5120156	381610	206375	102403	50	50	4115	381610	0.415509	0.901923	102403	100	0.23	P. dorei	1	0	1	US	North America	homo sapiens
ChuDM_2017_SRR8942360_bin.14_out	ELGG	-	https://doi.org/10.5281/zenodo.6969520	0.0276995	0	4952410	281700	67872	42693.2	116	116	4121	281700	0.421074	0.894271	42693.2	99.99	0.06	P. vulgatus	1	0	1	US	North America	homo sapiens
ChuDM_2017_SRR8942361_bin.16_out	ELGG	-	https://doi.org/10.5281/zenodo.6969520	0.0272154	0	4877568	281700	65974	42048	116	116	4061	281700	0.421138	0.893803	42048	99.99	0	P. vulgatus	1	0	1	US	North America	homo sapiens
ChuDM_2017_SRR8942385_bin.12_out	ELGG	-	https://doi.org/10.5281/zenodo.6969520	0.0458968	0	4722454	232254	65661	26090.9	181	181	4084	232254	0.417645	0.897912	26090.9	100	0.34	P. vulgatus	1	0	1	US	North America	homo sapiens
ChuDM_2017_SRR8942395_bin.8_out	ELGG	-	https://doi.org/10.5281/zenodo.6969520	0.0318776	0	5352344	282148	134165	76462.1	70	70	4428	282148	0.416174	0.902981	76462.1	99.99	0.12	P. dorei	1	0	1	US	North America	homo sapiens
ChuDM_2017_SRR8942398_bin.3_out	ELGG	-	https://doi.org/10.5281/zenodo.6969520	0.0290413	0	3982715	82005	26228	17701	225	225	3296	82005	0.421425	0.905256	17701	99.99	0.05	P. vulgatus	1	0	1	US	North America	homo sapiens
ChuDM_2017_SRR8942399_bin.11_out	ELGG	-	https://doi.org/10.5281/zenodo.6969520	0.0307377	0	4526439	125202	29577	20207.3	224	224	3810	125202	0.422412	0.900677	20207.3	99.99	0.1	P. vulgatus	1	0	1	US	North America	homo sapiens
ChuDM_2017_SRR8942402_bin.2_out	ELGG	-	https://doi.org/10.5281/zenodo.6969520	0.0274924	0	5353243	341612	147735	76474.9	70	70	4389	341612	0.416296	0.902953	76474.9	100	2.41	P. dorei	1	0	1	US	North America	homo sapiens
ChuDM_2017_SRR8942415_bin.12_out	ELGG	-	https://doi.org/10.5281/zenodo.6969520	0.0239131	0	4566004	215047	85187	49096.8	93	93	3775	215047	0.421377	0.900457	49096.8	99.98	0.01	P. vulgatus	1	0	1	US	North America	homo sapiens
CokerMO_2019_SRR8692179_bin.4_out	ELGG	-	https://doi.org/10.5281/zenodo.6969520	0.0189555	0	4906101	233863	68769	35295.7	139	139	4224	233863	0.419781	0.890888	35295.7	100	2.27	P. vulgatus	1	0	1	US	North America	homo sapiens
CokerMO_2019_SRR8692180_bin.21_out	ELGG	-	https://doi.org/10.5281/zenodo.6969520	0.0245103	0	5013551	379107	105662	65111.1	77	77	4109	379107	0.415194	0.901884	65111.1	99.98	0.09	P. dorei	1	0	1	US	North America	homo sapiens
CokerMO_2019_SRR8692184_bin.6_out	ELGG	-	https://doi.org/10.5281/zenodo.6969520	0.0338959	0	4947311	164320	56482	31511.5	157	157	4169	164320	0.423871	0.894199	31511.5	100	0.09	P. vulgatus	1	0	1	US	North America	homo sapiens
CokerMO_2019_SRR8692189_bin.17_out	ELGG	-	https://doi.org/10.5281/zenodo.6969520	0.018168	0	4436342	209995	56152	31463.4	141	141	3708	209995	0.416829	0.899056	31463.4	99.98	1.03	P. vulgatus	1	0	1	US	North America	homo sapiens
CokerMO_2019_SRR8692192_bin.20_out	ELGG	-	https://doi.org/10.5281/zenodo.6969520	0.0378038	0	5137240	245606	83539	52420.8	98	98	4348	245606	0.427045	0.898678	52420.8	100	0.76	P. vulgatus	1	0	1	US	North America	homo sapiens
CokerMO_2019_SRR8692199_bin.2_out	ELGG	-	https://doi.org/10.5281/zenodo.6969520	0.0242502	0	5102455	253359	72800	45154.5	113	113	4168	253359	0.414715	0.900234	45154.5	99.99	0.27	P. dorei	1	0	1	US	North America	homo sapiens
CokerMO_2019_SRR8692201_bin.11_out	ELGG	-	https://doi.org/10.5281/zenodo.6969520	0.0203992	0	4634808	185555	57783	38304.2	121	121	3853	185555	0.419236	0.899156	38304.2	99.59	0.25	P. vulgatus	1	0	1	US	North America	homo sapiens
CokerMO_2019_SRR8692203_bin.4_out	ELGG	-	https://doi.org/10.5281/zenodo.6969520	0.0207035	0	4303484	311321	82438	49465.3	87	87	3545	311321	0.421283	0.899566	49465.3	99.99	0.05	P. vulgatus	1	0	1	US	North America	homo sapiens
CokerMO_2019_SRR8692211_bin.11_out	ELGG	-	https://doi.org/10.5281/zenodo.6969520	0.0294405	0	5519545	233663	81056	44512.5	124	124	4673	233663	0.419427	0.895586	44512.5	100	0.24	P. dorei	1	0	1	US	North America	homo sapiens
CokerMO_2019_SRR8692213_bin.13_out	ELGG	-	https://doi.org/10.5281/zenodo.6969520	0.0233508	0	4410278	293328	78833	49553.7	89	89	3615	293328	0.419386	0.898033	49553.7	93.15	0.16	P. vulgatus	1	0	1	US	North America	homo sapiens
CokerMO_2019_SRR8692219_bin.5_out	ELGG	-	https://doi.org/10.5281/zenodo.6969520	0.0211523	0	4547152	199322	95761	56137.7	81	81	3757	199322	0.421207	0.900894	56137.7	100	0	P. vulgatus	1	0	1	US	North America	homo sapiens
CokerMO_2019_SRR8692228_bin.2_out	ELGG	-	https://doi.org/10.5281/zenodo.6969520	0.0292773	0	4776071	108561	25305	16356.4	292	292	4053	108561	0.416332	0.901985	16356.4	92.92	1.37	P. dorei	1	0	1	US	North America	homo sapiens
CokerMO_2019_SRR8692238_bin.1_out	ELGG	-	https://doi.org/10.5281/zenodo.6969520	0.0364501	0	5665940	216558	55582	30462	186	186	4957	216558	0.422481	0.894939	30462	100	0.41	P. vulgatus	1	0	1	US	North America	homo sapiens
CokerMO_2019_SRR8692243_bin.2_out	ELGG	-	https://doi.org/10.5281/zenodo.6969520	0.0317671	0	4995087	265567	79710	46250.8	108	108	4243	265567	0.420889	0.892317	46250.8	100	0.06	P. vulgatus	1	0	1	US	North America	homo sapiens
FerrettiP_2018_SRR5273941_bin.3_out	ELGG	-	https://doi.org/10.5281/zenodo.6969520	0.0374673	0	5983754	264270	68890	40705.8	147	147	5099	264270	0.423216	0.894461	40705.8	100	0.73	P. dorei	1	0	1	Italy	Europe	homo sapiens
FerrettiP_2018_SRR5273974_bin.7_out	ELGG	-	https://doi.org/10.5281/zenodo.6969520	0.0313344	0	4851751	87208	30296	19642.7	247	247	3976	87208	0.418288	0.901143	19642.7	91.74	0.15	P. dorei	1	0	1	Italy	Europe	homo sapiens
FerrettiP_2018_SRR5273989_bin.3_out	ELGG	-	https://doi.org/10.5281/zenodo.6969520	0.0321967	0	4879576	58611	9738	6255.87	780	780	4698	58611	0.41721	0.895325	6255.87	93.34	3.67	P. vulgatus	1	0	1	Italy	Europe	homo sapiens
GasparriniAJ_2019_SRR9865414_bin.6_out	ELGG	-	https://doi.org/10.5281/zenodo.6969520	0.0339415	0	5587986	274120	121037	58820.9	95	95	4657	274120	0.418	0.8971	58820.9	99.99	0.23	P. dorei	1	0	1	US	North America	homo sapiens
GasparriniAJ_2019_SRR9865434_bin.5_out	ELGG	-	https://doi.org/10.5281/zenodo.6969520	0.0244926	0	4912662	188865	100801	52262.4	94	94	4107	188865	0.422268	0.897573	52262.4	100	0.22	P. vulgatus	1	1	1	US	North America	homo sapiens
GasparriniAJ_2019_SRR9865471_bin.8_out	ELGG	-	https://doi.org/10.5281/zenodo.6969520	0.0452444	0	5053038	189383	58397	24891.8	203	203	4388	189383	0.41923	0.889238	24891.8	100	0.06	P. vulgatus	1	0	1	US	North America	homo sapiens
GasparriniAJ_2019_SRR9865472_bin.6_out	ELGG	-	https://doi.org/10.5281/zenodo.6969520	0.027417	0	4960148	204493	68355	37294.3	133	133	4258	204493	0.419417	0.893043	37294.3	100	0.14	P. vulgatus	1	0	1	US	North America	homo sapiens
GasparriniAJ_2019_SRR9865540_bin.6_out	ELGG	-	https://doi.org/10.5281/zenodo.6969520	0.0245561	0	5042027	210450	59209	32529.2	155	155	4319	210450	0.416088	0.894729	32529.2	99.99	2.05	P. vulgatus	1	1	1	US	North America	homo sapiens
GasparriniAJ_2019_SRR9865578_bin.10_out	ELGG	-	https://doi.org/10.5281/zenodo.6969520	0.0141787	0	4038411	187301	51191	34813.9	116	116	3420	187301	0.418917	0.899689	34813.9	99.11	0	P. vulgatus	1	1	1	US	North America	homo sapiens
GasparriniAJ_2019_SRR9865588_bin.3_out	ELGG	-	https://doi.org/10.5281/zenodo.6969520	0.0244923	0	4685411	353326	108617	67904.5	69	69	4017	353326	0.422603	0.896734	67904.5	99.86	0	P. vulgatus	1	1	1	US	North America	homo sapiens
GasparriniAJ_2019_SRR9865600_bin.4_out	ELGG	-	https://doi.org/10.5281/zenodo.6969520	0.0172328	0	5009521	217713	58442	33620.9	149	149	4287	217713	0.417184	0.897159	33620.9	99.44	4.2	P. vulgatus	1	1	1	US	North America	homo sapiens
GasparriniAJ_2019_SRR9865603_bin.1_out	ELGG	-	https://doi.org/10.5281/zenodo.6969520	0.0286907	0	4600794	235132	45442	27063.5	170	170	3896	235132	0.418368	0.896774	27063.5	99.95	0.07	P. vulgatus	1	1	1	US	North America	homo sapiens
GasparriniAJ_2019_SRR9865622_bin.1_out	ELGG	-	https://doi.org/10.5281/zenodo.6969520	0.0355367	0	5113876	378536	96003	52182.4	98	98	4438	378536	0.420601	0.894204	52182.4	100	0.46	P. vulgatus	1	1	1	US	North America	homo sapiens
GasparriniAJ_2019_SRR9865632_bin.2_out	ELGG	-	https://doi.org/10.5281/zenodo.6969520	0.0289941	0	4355867	180496	81190	45373.6	96	96	3589	180496	0.418102	0.897739	45373.6	100	0.01	P. vulgatus	1	0	1	US	North America	homo sapiens
GasparriniAJ_2019_SRR9865642_bin.1_out	ELGG	-	https://doi.org/10.5281/zenodo.6969520	0.0212174	0	4647629	238047	83682	46945.7	99	99	3928	238047	0.421492	0.898325	46945.7	100	0.05	P. vulgatus	1	1	1	US	North America	homo sapiens
GasparriniAJ_2019_SRR9865651_bin.3_out	ELGG	-	https://doi.org/10.5281/zenodo.6969520	0.050784	0	5374692	238212	75632	26218	205	205	4821	238212	0.424767	0.894883	26218	100	0.14	P. vulgatus	1	1	1	US	North America	homo sapiens
GasparriniAJ_2019_SRR9865661_bin.3_out	ELGG	-	https://doi.org/10.5281/zenodo.6969520	0.0260195	0	5073328	274895	79408	49738.5	102	102	4365	274895	0.419805	0.892422	49738.5	100	0.89	P. vulgatus	1	1	1	US	North America	homo sapiens
GasparriniAJ_2019_SRR9865741_bin.1_out	ELGG	-	https://doi.org/10.5281/zenodo.6969520	0.0251622	0	4252880	154137	67614	39378.5	108	108	3501	154137	0.418254	0.896779	39378.5	93.88	0.06	P. vulgatus	1	1	1	US	North America	homo sapiens
GasparriniAJ_2019_SRR9865764_bin.6_out	ELGG	-	https://doi.org/10.5281/zenodo.6969520	0.0282455	0	4824269	217390	52201	29416.3	164	164	4067	217390	0.421497	0.897831	29416.3	99.99	0.11	P. vulgatus	1	1	1	US	North America	homo sapiens
GasparriniAJ_2019_SRR9865799_bin.2_out	ELGG	-	https://doi.org/10.5281/zenodo.6969520	0.0227842	0	4753252	153681	48849	29341.1	162	162	4089	153681	0.418397	0.895895	29341.1	100	0.06	P. vulgatus	1	0	1	US	North America	homo sapiens
GasparriniAJ_2019_SRR9865807_bin.1_out	ELGG	-	https://doi.org/10.5281/zenodo.6969520	0.0214467	0	4561420	203443	56212	33539.9	136	136	3801	203443	0.419586	0.896363	33539.9	99.97	0.06	P. vulgatus	1	0	1	US	North America	homo sapiens
GasparriniAJ_2019_SRR9865808_bin.3_out	ELGG	-	https://doi.org/10.5281/zenodo.6969520	0.0226224	0	4782069	247572	70793	41583.2	115	115	4079	247572	0.417772	0.894073	41583.2	100	0.13	P. vulgatus	1	0	1	US	North America	homo sapiens
GasparriniAJ_2019_SRR9865817_bin.2_out	ELGG	-	https://doi.org/10.5281/zenodo.6969520	0.0195351	0	4406274	149209	39486	24210.3	182	182	3694	149209	0.416446	0.895156	24210.3	98.94	2.47	P. vulgatus	1	0	1	US	North America	homo sapiens
GasparriniAJ_2019_SRR9865820_bin.4_out	ELGG	-	https://doi.org/10.5281/zenodo.6969520	0.0274894	0	4545677	270804	86871	54767.2	83	83	3689	270804	0.419673	0.898637	54767.2	100	0.7	P. vulgatus	1	1	1	US	North America	homo sapiens
GasparriniAJ_2019_SRR9865821_bin.6_out	ELGG	-	https://doi.org/10.5281/zenodo.6969520	0.0237299	0	4526519	208148	87282	51437.7	88	88	3695	208148	0.419578	0.898422	51437.7	100	0.78	P. vulgatus	1	1	1	US	North America	homo sapiens
GasparriniAJ_2019_SRR9865827_bin.6_out	ELGG	-	https://doi.org/10.5281/zenodo.6969520	0.0240112	0	3999284	128712	36133	25152.7	159	159	3346	128712	0.421713	0.900627	25152.7	99.75	0.1	P. vulgatus	1	0	1	US	North America	homo sapiens
GCA_000012825	NCBI	GCA_000012825.1	https://www.ncbi.nlm.nih.gov/datasets/genome/GCA_000699865.1	0	0	5163189	5163189	5163189	5163189	1	1	4218	5163189	0.422015	0.891979	5163189	100	0.42	P. vulgatus	0	0	1	USA	North America	homo sapiens
GCA_000178195	NCBI	GCA_000178195.1	https://www.ncbi.nlm.nih.gov/datasets/genome/GCA_000738045.1	0.0563239	9203	4790902	490426	4607042	191636	117	25	3957	4607042	0.423759	0.895477	40869.2	100	0.03	P. vulgatus	NA	0	NA			homo sapiens
GCA_000699705	NCBI	GCA_000699705.1	https://www.ncbi.nlm.nih.gov/datasets/genome/GCA_000738065.1	0.0591752	5400	5449324	525395	5295714	68116.6	134	80	4644	5295714	0.422528	0.88433	40626.3	100	0.13	P. vulgatus	NA	NA	1	USA	North America	homo sapiens
GCA_000699845	NCBI	GCA_000699845.1	https://www.ncbi.nlm.nih.gov/datasets/genome/GCA_001404375.1	0.0679503	10300	5430366	351937	5029311	60337.4	193	90	4638	5029311	0.422333	0.879584	28083.2	100	0.75	P. vulgatus	NA	NA	1	USA	North America	homo sapiens
GCA_000699865	NCBI	GCA_000699865.1	https://www.ncbi.nlm.nih.gov/datasets/genome/GCA_001405155.1	0.0606605	5800	4995497	533754	4357209	39646.8	184	126	4309	4357209	0.422387	0.885335	27117.9	100	0.12	P. vulgatus	NA	NA	1	USA	North America	homo sapiens
GCA_000738045	NCBI	GCA_000738045.1	https://www.ncbi.nlm.nih.gov/datasets/genome/GCA_001406315.1	0	0	5729085	5729085	5729085	5729085	1	1	4761	5729085	0.419546	0.894579	5729085	100	0.62	P. dorei	NA	NA	1	USA	North America	homo sapiens
GCA_000738065	NCBI	GCA_000738065.1	https://www.ncbi.nlm.nih.gov/datasets/genome/GCA_001640865.1	0	0	5243219	5243219	5243219	5243219	1	1	4269	5243219	0.416323	0.894745	5243219	99.99	0.25	P. dorei	NA	NA	1	USA	North America	homo sapiens
GCA_001404375	NCBI	GCA_001404375.1	https://www.ncbi.nlm.nih.gov/datasets/genome/GCA_002160605.1	0.0393176	9761	5054719	466584	4841564	219770	102	23	4245	4841564	0.421999	0.892539	49460.4	100	0.29	P. vulgatus	NA	0	1	United Kingdom	Europe	homo sapiens
GCA_001405155	NCBI	GCA_001405155.1	https://www.ncbi.nlm.nih.gov/datasets/genome/GCA_002161715.1	0.065578	14175	5200423	187946	4736379	173347	134	30	4513	4736379	0.427366	0.887487	38703.3	100	0.12	P. vulgatus	NA	0	1	United Kingdom	Europe	homo sapiens
GCA_001406315	NCBI	GCA_001406315.1	https://www.ncbi.nlm.nih.gov/datasets/genome/GCA_002796815.1	0.0356984	9323	4977469	307862	4672387	331831	83	15	4147	4672387	0.421684	0.891795	59857.2	100	0.2	P. vulgatus	NA	0	1	United Kingdom	Europe	homo sapiens
GCA_001640865	NCBI	GCA_001640865.1	https://www.ncbi.nlm.nih.gov/datasets/genome/GCA_002959625.1	0	0	5310365	5310365	5310365	5310365	1	1	4366	5310365	0.415857	0.895522	5310365	100	0.2	P. dorei	NA	NA	1	USA	North America	homo sapiens
GCA_002160605	NCBI	GCA_002160605.1	https://www.ncbi.nlm.nih.gov/datasets/genome/GCA_003436175.1	0.0517146	3600	5374959	739089	5356017	767851	43	7	4378	5356017	0.41785	0.898321	124915	99.99	0.02	P. dorei	NA	NA	NA			chicken
GCA_002161715	NCBI	GCA_002161715.1	https://www.ncbi.nlm.nih.gov/datasets/genome/GCA_003436605.1	0.0678117	5800	5439199	552570	5126404	217568	83	25	4495	5126404	0.419757	0.897466	65462.6	100	0.06	P. dorei	NA	NA	NA			chicken
GCA_002796815	NCBI	GCA_002796815.1	https://www.ncbi.nlm.nih.gov/datasets/genome/GCA_003436855.1	0.0584741	15164	5055192	176866	4724611	50551.9	258	100	4278	4724611	0.422451	0.88647	19535	100	0.01	P. vulgatus	NA	NA	NA			mouse
GCA_002959625	NCBI	GCA_002959625.1	https://www.ncbi.nlm.nih.gov/datasets/genome/GCA_003437415.1	0.0473034	1400	5456168	2385218	5251681	259818	35	21	4599	5251681	0.420045	0.884226	155851	100	0.63	P. vulgatus	NA	0	1	USA	North America	homo sapiens
GCA_003436175	NCBI	GCA_003436175.1	https://www.ncbi.nlm.nih.gov/datasets/genome/GCA_003437875.1	0.0526769	8338	5154269	202792	4783431	166267	143	31	4347	4783431	0.424816	0.895446	35985.5	100	0.47	P. vulgatus	NA	0	0	China	Asia	homo sapiens
GCA_003436605	NCBI	GCA_003436605.1	https://www.ncbi.nlm.nih.gov/datasets/genome/GCA_003438235.1	0.0493484	7387	5058894	302354	4802751	153300	136	33	4295	4802751	0.420943	0.895528	37143.4	100	0.18	P. vulgatus	NA	0	0	China	Asia	homo sapiens
GCA_003436855	NCBI	GCA_003436855.1	https://www.ncbi.nlm.nih.gov/datasets/genome/GCA_003438645.1	0.055858	6500	4973275	302644	4743735	207220	107	24	4197	4743735	0.421605	0.896462	46418.5	100	0.16	P. vulgatus	NA	0	0	China	Asia	homo sapiens
GCA_003437415	NCBI	GCA_003437415.1	https://www.ncbi.nlm.nih.gov/datasets/genome/GCA_003438705.1	0.0720954	17237	5303832	188492	4681057	96433.3	274	55	4499	4681057	0.426704	0.886485	19294.1	100	0.17	P. vulgatus	NA	0	0	China	Asia	homo sapiens
GCA_003437875	NCBI	GCA_003437875.1	https://www.ncbi.nlm.nih.gov/datasets/genome/GCA_003438765.1	0.0864391	6235	5068035	419276	4901849	211168	116	24	4288	4901849	0.424643	0.893925	43636.2	100	0.51	P. vulgatus	NA	0	0	China	Asia	homo sapiens
GCA_003438235	NCBI	GCA_003438235.1	https://www.ncbi.nlm.nih.gov/datasets/genome/GCA_003438835.1	0.0505656	6490	4820882	300669	4517769	137739	108	35	3974	4517769	0.419649	0.894072	44577.7	100	0.04	P. vulgatus	NA	0	0	China	Asia	homo sapiens
GCA_003438645	NCBI	GCA_003438645.1	https://www.ncbi.nlm.nih.gov/datasets/genome/GCA_003439275.1	0.0521896	12201	5668633	186887	5206281	89978.3	244	63	4973	5206281	0.42396	0.889547	23182.1	100	0.5	P. vulgatus	NA	0	0	China	Asia	homo sapiens
GCA_003438705	NCBI	GCA_003438705.1	https://www.ncbi.nlm.nih.gov/datasets/genome/GCA_003439595.1	0.0526445	7006	4821535	300669	4547690	141810	120	34	3974	4547690	0.419645	0.893931	40121.1	100	0.04	P. vulgatus	NA	0	0	China	Asia	homo sapiens
GCA_003438765	NCBI	GCA_003438765.1	https://www.ncbi.nlm.nih.gov/datasets/genome/GCA_003439605.1	0.0546237	10519	4765785	270410	4551289	144418	162	33	3952	4551289	0.415992	0.887462	29353.5	100	0.27	P. vulgatus	NA	0	0	China	Asia	homo sapiens
GCA_003438835	NCBI	GCA_003438835.1	https://www.ncbi.nlm.nih.gov/datasets/genome/GCA_003457705.1	0.0499682	9450	4781757	270446	4562572	154250	144	31	3961	4562572	0.41624	0.888141	33141	100	0.31	P. vulgatus	NA	0	0	China	Asia	homo sapiens
GCA_003439275	NCBI	GCA_003439275.1	https://www.ncbi.nlm.nih.gov/datasets/genome/GCA_003457755.1	0.0674315	9654	5018131	206892	4741176	100363	166	50	4223	4741176	0.423453	0.890331	30171.5	100	0.07	P. vulgatus	NA	0	0	China	Asia	homo sapiens
GCA_003439595	NCBI	GCA_003439595.1	https://www.ncbi.nlm.nih.gov/datasets/genome/GCA_003458145.1	0.0210741	7155	4973293	366010	4829201	331553	106	15	4118	4829201	0.42402	0.894028	46850.4	100	0.02	P. vulgatus	NA	0	0	China	Asia	homo sapiens
GCA_003439605	NCBI	GCA_003439605.1	https://www.ncbi.nlm.nih.gov/datasets/genome/GCA_003458265.1	0.0429087	7300	4973118	311737	4837865	382548	95	13	4114	4837865	0.424045	0.894193	52271.8	100	0.02	P. vulgatus	NA	0	0	China	Asia	homo sapiens
GCA_003457705	NCBI	GCA_003457705.1	https://www.ncbi.nlm.nih.gov/datasets/genome/GCA_003458385.1	0.0624207	9220	4919036	229861	4610364	114396	166	43	4106	4610364	0.421325	0.892107	29577.2	100	0.26	P. vulgatus	NA	0	0	China	Asia	homo sapiens
GCA_003457755	NCBI	GCA_003457755.1	https://www.ncbi.nlm.nih.gov/datasets/genome/GCA_003459365.1	0.0461613	6658	4868392	306472	4505214	105835	143	46	4069	4505214	0.41873	0.89489	33998.1	100	0.1	P. vulgatus	NA	0	0	China	Asia	homo sapiens
GCA_003458145	NCBI	GCA_003458145.1	https://www.ncbi.nlm.nih.gov/datasets/genome/GCA_003459535.1	0.0733973	5779	5576464	341334	5165712	107240	158	52	4758	5165712	0.419268	0.896173	35257.5	100	0.04	P. dorei	NA	0	0	China	Asia	homo sapiens
GCA_003458265	NCBI	GCA_003458265.1	https://www.ncbi.nlm.nih.gov/datasets/genome/GCA_003459715.1	0.0551937	6801	4722314	355410	4566801	262351	105	18	3875	4566801	0.421039	0.894895	44909.6	100	0	P. vulgatus	NA	0	0	China	Asia	homo sapiens
GCA_003458385	NCBI	GCA_003458385.1	https://www.ncbi.nlm.nih.gov/datasets/genome/GCA_003460125.1	0.0694486	14121	5421403	207400	4807386	45178.4	329	120	4811	4807386	0.423609	0.886263	16435.5	100	0.72	P. vulgatus	NA	0	0	China	Asia	homo sapiens
GCA_003459365	NCBI	GCA_003459365.1	https://www.ncbi.nlm.nih.gov/datasets/genome/GCA_003460305.1	0.0553123	7079	4947131	254579	4660399	159585	137	31	4163	4660399	0.42249	0.893933	36058.8	100	3.19	P. vulgatus	NA	0	0	China	Asia	homo sapiens
GCA_003459535	NCBI	GCA_003459535.1	https://www.ncbi.nlm.nih.gov/datasets/genome/GCA_003462865.1	0.0542632	9254	4861085	208932	4414327	85282.2	203	57	4018	4414327	0.419102	0.889628	23900.6	100	0.17	P. vulgatus	NA	0	0	China	Asia	homo sapiens
GCA_003459715	NCBI	GCA_003459715.1	https://www.ncbi.nlm.nih.gov/datasets/genome/GCA_003463345.1	0.0725971	9742	5113482	185571	4767191	113633	170	45	4350	4767191	0.421722	0.890768	30022	100	1.47	P. vulgatus	NA	0	0	China	Asia	homo sapiens
GCA_003460125	NCBI	GCA_003460125.1	https://www.ncbi.nlm.nih.gov/datasets/genome/GCA_003464205.1	0.0680294	8994	4904185	402725	4787878	169110	158	29	4073	4787878	0.421085	0.893804	30982.2	100	0.99	P. vulgatus	NA	0	0	China	Asia	homo sapiens
GCA_003460305	NCBI	GCA_003460305.1	https://www.ncbi.nlm.nih.gov/datasets/genome/GCA_003464405.1	0.0564392	4850	5131172	320245	4838426	138680	99	37	4398	4838426	0.417562	0.894926	51781	100	0.06	P. vulgatus	NA	0	0	China	Asia	homo sapiens
GCA_003462865	NCBI	GCA_003462865.1	https://www.ncbi.nlm.nih.gov/datasets/genome/GCA_003464725.1	0.0649719	8410	5228272	263620	4626851	76886.4	180	68	4488	4626851	0.425573	0.891271	28999.2	100	0.15	P. vulgatus	NA	0	0	China	Asia	homo sapiens
GCA_003463345	NCBI	GCA_003463345.1	https://www.ncbi.nlm.nih.gov/datasets/genome/GCA_003465015.1	0.0568412	4702	5532670	520220	5328957	172896	92	32	4605	5328957	0.417066	0.899189	60086.6	99.99	0.14	P. dorei	NA	0	0	China	Asia	homo sapiens
GCA_003464205	NCBI	GCA_003464205.1	https://www.ncbi.nlm.nih.gov/datasets/genome/GCA_003465305.1	0.0561547	8385	5162581	327859	4682271	79424.3	192	65	4425	4682271	0.425569	0.891114	26844.8	100	0.12	P. vulgatus	NA	0	0	China	Asia	homo sapiens
GCA_003464405	NCBI	GCA_003464405.1	https://www.ncbi.nlm.nih.gov/datasets/genome/GCA_003465695.1	0.0651287	10723	5521976	201646	4825027	54137	236	102	4861	4825027	0.425096	0.892341	23352.8	100	0.32	P. vulgatus	NA	0	0	China	Asia	homo sapiens
GCA_003464725	NCBI	GCA_003464725.1	https://www.ncbi.nlm.nih.gov/datasets/genome/GCA_003465765.1	0.0754652	5437	5611424	644925	5266064	98446	128	57	4758	5266064	0.419677	0.894592	43796.8	99.99	0.04	P. dorei	NA	0	0	China	Asia	homo sapiens
GCA_003465015	NCBI	GCA_003465015.1	https://www.ncbi.nlm.nih.gov/datasets/genome/GCA_003466465.1	0.0586902	7890	5203236	261290	4989736	148664	137	35	4447	4989736	0.424941	0.893903	37922.2	100	0.48	P. vulgatus	NA	0	0	China	Asia	homo sapiens
GCA_003465305	NCBI	GCA_003465305.1	https://www.ncbi.nlm.nih.gov/datasets/genome/GCA_003466785.1	0.0646196	7772	5156326	272167	4756136	95487.5	160	54	4354	4756136	0.424735	0.896529	32178.5	100	0.11	P. vulgatus	NA	0	0	China	Asia	homo sapiens
GCA_003465695	NCBI	GCA_003465695.1	https://www.ncbi.nlm.nih.gov/datasets/genome/GCA_003466945.1	0.051082	11498	5190948	262829	4693981	96128.7	202	54	4422	4693981	0.422665	0.886199	25640.8	100	0.17	P. vulgatus	NA	0	0	China	Asia	homo sapiens
GCA_003465765	NCBI	GCA_003465765.1	https://www.ncbi.nlm.nih.gov/datasets/genome/GCA_003467465.1	0.0702244	6960	5112161	296024	4650141	72002.3	182	71	4314	4650141	0.420039	0.888671	28050.6	100	0.09	P. vulgatus	NA	0	0	China	Asia	homo sapiens
GCA_003466465	NCBI	GCA_003466465.1	https://www.ncbi.nlm.nih.gov/datasets/genome/GCA_003467565.1	0.0839445	5036	5764214	660750	5378632	106745	155	54	4810	5378632	0.421439	0.899226	37156	100	0.51	P. dorei	NA	0	0	China	Asia	homo sapiens
GCA_003466785	NCBI	GCA_003466785.1	https://www.ncbi.nlm.nih.gov/datasets/genome/GCA_003468295.1	0.0568368	6151	5117805	291387	4883737	189548	107	27	4332	4883737	0.422803	0.893667	47772.5	100	1.35	P. vulgatus	NA	0	0	China	Asia	homo sapiens
GCA_003466945	NCBI	GCA_003466945.1	https://www.ncbi.nlm.nih.gov/datasets/genome/GCA_003468345.1	0.0565275	7388	5162065	289280	4714375	99270.5	196	52	4382	4714375	0.420058	0.892252	26299.4	100	0	P. vulgatus	NA	0	0	China	Asia	homo sapiens
GCA_003467465	NCBI	GCA_003467465.1	https://www.ncbi.nlm.nih.gov/datasets/genome/GCA_003468905.1	0.0599243	7263	4831519	306497	4489773	91160.7	162	53	4033	4489773	0.419493	0.894876	29779.4	100	0.08	P. vulgatus	NA	0	0	China	Asia	homo sapiens
GCA_003467565	NCBI	GCA_003467565.1	https://www.ncbi.nlm.nih.gov/datasets/genome/GCA_003469035.1	0.0657123	8567	5113887	261860	4975401	213079	136	24	4302	4975401	0.421887	0.892597	37539.1	100	0.13	P. vulgatus	NA	0	0	China	Asia	homo sapiens
GCA_003468295	NCBI	GCA_003468295.1	https://www.ncbi.nlm.nih.gov/datasets/genome/GCA_003469525.1	0.0584734	7132	4719257	251358	4581962	131090	128	36	3859	4581962	0.418479	0.895877	36813.5	100	0	P. vulgatus	NA	0	0	China	Asia	homo sapiens
GCA_003468345	NCBI	GCA_003468345.1	https://www.ncbi.nlm.nih.gov/datasets/genome/GCA_003470745.1	0.0757843	10333	5116781	198152	4652101	79949.7	203	64	4366	4652101	0.421287	0.89085	25154.9	100	0.28	P. vulgatus	NA	0	0	China	Asia	homo sapiens
GCA_003468905	NCBI	GCA_003468905.1	https://www.ncbi.nlm.nih.gov/datasets/genome/GCA_003471225.1	0.0620093	14847	5541999	191299	4729102	62269.7	310	89	4792	4729102	0.426682	0.887879	17829.5	100	0.48	P. vulgatus	NA	0	0	China	Asia	homo sapiens
GCA_003469035	NCBI	GCA_003469035.1	https://www.ncbi.nlm.nih.gov/datasets/genome/GCA_003471285.1	0.0457583	7880	4781896	282791	4594611	154255	135	31	3870	4594611	0.421134	0.893655	35363.1	100	0.13	P. vulgatus	NA	0	0	China	Asia	homo sapiens
GCA_003469525	NCBI	GCA_003469525.1	https://www.ncbi.nlm.nih.gov/datasets/genome/GCA_003471705.1	0.0418151	7263	4822991	452221	4781235	602874	104	8	3978	4781235	0.420569	0.893732	46305.1	100	0.11	P. vulgatus	NA	0	0	China	Asia	homo sapiens
GCA_003470745	NCBI	GCA_003470745.1	https://www.ncbi.nlm.nih.gov/datasets/genome/GCA_003471775.1	0.0733893	8966	5065464	324455	4888995	75603.9	226	67	4244	4888995	0.423177	0.890981	22373.9	100	0.06	P. vulgatus	NA	0	0	China	Asia	homo sapiens
GCA_003471225	NCBI	GCA_003471225.1	https://www.ncbi.nlm.nih.gov/datasets/genome/GCA_003472125.1	0.0409416	8068	4843446	252668	4564948	151358	127	32	3966	4564948	0.421137	0.893151	38073.8	100	0.27	P. vulgatus	NA	0	0	China	Asia	homo sapiens
GCA_003471285	NCBI	GCA_003471285.1	https://www.ncbi.nlm.nih.gov/datasets/genome/GCA_003472225.1	0.0396338	8103	4875886	293758	4540037	143408	132	34	3989	4540037	0.421077	0.893244	36877.1	100	0.29	P. vulgatus	NA	0	0	China	Asia	homo sapiens
GCA_003471705	NCBI	GCA_003471705.1	https://www.ncbi.nlm.nih.gov/datasets/genome/GCA_003473085.1	0.0399005	6889	4504374	332455	4474220	563047	110	8	3646	4474220	0.419821	0.895114	40886.2	99.99	0.05	P. vulgatus	NA	0	0	China	Asia	homo sapiens
GCA_003471775	NCBI	GCA_003471775.1	https://www.ncbi.nlm.nih.gov/datasets/genome/GCA_003473265.1	0.0530221	7646	5082455	257113	4939654	231021	145	22	4372	4939654	0.424996	0.894765	34998.7	100	0.33	P. vulgatus	NA	0	0	China	Asia	homo sapiens
GCA_003472125	NCBI	GCA_003472125.1	https://www.ncbi.nlm.nih.gov/datasets/genome/GCA_003474225.1	0.0741728	8242	5005538	344376	4735008	98147.8	187	51	4195	4735008	0.423133	0.89654	26723.5	100	0.16	P. vulgatus	NA	0	0	China	Asia	homo sapiens
GCA_003472225	NCBI	GCA_003472225.1	https://www.ncbi.nlm.nih.gov/datasets/genome/GCA_003474595.1	0.0897168	6807	4671149	304808	4540150	233557	111	20	3804	4540150	0.42052	0.895443	42021.1	100	0.03	P. vulgatus	NA	0	0	China	Asia	homo sapiens
GCA_003473085	NCBI	GCA_003473085.1	https://www.ncbi.nlm.nih.gov/datasets/genome/GCA_003474845.1	0.0420191	6898	5249870	228538	5129726	477261	107	11	4255	5129726	0.420382	0.897062	48999.7	100	0.09	P. vulgatus	NA	0	0	China	Asia	homo sapiens
GCA_003473265	NCBI	GCA_003473265.1	https://www.ncbi.nlm.nih.gov/datasets/genome/GCA_003474985.1	0.061182	10350	5422087	240666	4783715	79736.6	212	68	4584	4783715	0.422868	0.886561	25527.1	100	1.09	P. vulgatus	NA	0	0	China	Asia	homo sapiens
GCA_003474225	NCBI	GCA_003474225.1	https://www.ncbi.nlm.nih.gov/datasets/genome/GCA_003475045.1	0.0486127	6000	5007546	359624	4789692	250377	98	20	4216	4789692	0.421812	0.894185	51036.2	100	0.02	P. vulgatus	NA	0	0	China	Asia	homo sapiens
GCA_003474595	NCBI	GCA_003474595.1	https://www.ncbi.nlm.nih.gov/datasets/genome/GCA_003475135.1	0.0561451	7201	5037741	266323	4753292	201510	118	25	4239	4753292	0.421782	0.894391	42631.7	100	0.05	P. vulgatus	NA	0	0	China	Asia	homo sapiens
GCA_003474845	NCBI	GCA_003474845.1	https://www.ncbi.nlm.nih.gov/datasets/genome/GCA_003475435.1	0.0494559	8320	4944232	273531	4559308	93287.4	174	53	4293	4559308	0.422009	0.891118	28367.3	100	0.06	P. vulgatus	NA	0	0	China	Asia	homo sapiens
GCA_003474985	NCBI	GCA_003474985.1	https://www.ncbi.nlm.nih.gov/datasets/genome/GCA_003475695.1	0.06549	6702	5021431	233297	4795168	135714	128	37	4244	4795168	0.423212	0.895115	39177.6	100	0.18	P. vulgatus	NA	0	0	China	Asia	homo sapiens
GCA_003475045	NCBI	GCA_003475045.1	https://www.ncbi.nlm.nih.gov/datasets/genome/GCA_003568805.1	0.0608936	6923	5027565	292444	4813076	135880	141	37	4254	4813076	0.423203	0.894983	35607.4	100	0.19	P. vulgatus	NA	0	0	China	Asia	homo sapiens
GCA_003475135	NCBI	GCA_003475135.1	https://www.ncbi.nlm.nih.gov/datasets/genome/GCA_004167625.1	0.0645542	10979	5331319	166729	4752081	73031.8	225	73	4594	4752081	0.423601	0.887471	23646	100	0.45	P. vulgatus	NA	0	0	China	Asia	homo sapiens
GCA_003475435	NCBI	GCA_003475435.1	https://www.ncbi.nlm.nih.gov/datasets/genome/GCA_004168495.1	0.0581414	11323	5123122	212747	4824419	96662.7	210	53	4323	4824419	0.419496	0.891399	24341.9	100	0.9	P. vulgatus	NA	0	0	China	Asia	homo sapiens
GCA_003475695	NCBI	GCA_003475695.1	https://www.ncbi.nlm.nih.gov/datasets/genome/GCA_004347525.1	0.0594132	4639	4683533	345503	4543952	260196	81	18	3824	4543952	0.421634	0.894846	57764.1	100	0	P. vulgatus	NA	0	0	China	Asia	homo sapiens
GCA_003568805	NCBI	GCA_003568805.1	https://www.ncbi.nlm.nih.gov/datasets/genome/GCA_004347595.1	0.0645517	11130	4927317	239496	4516059	37047.5	278	133	4247	4516059	0.421292	0.885885	17684.1	100	0.2	P. vulgatus	NA	NA	1	USA	North America	homo sapiens
GCA_004167625	NCBI	GCA_004167625.1	https://www.ncbi.nlm.nih.gov/datasets/genome/GCA_005844385.1	0.0626588	6200	5358399	406448	5017072	141010	100	38	4595	5017072	0.42602	0.891721	53522	100	1.39	P. vulgatus	NA	0	1	USA	North America	homo sapiens
GCA_004168495	NCBI	GCA_004168495.1	https://www.ncbi.nlm.nih.gov/datasets/genome/GCA_005844725.1	0.0582107	4600	5838113	459511	5422248	43245.3	181	135	5015	5422248	0.421437	0.899613	32229.4	100	0.45	P. dorei	NA	0	1	USA	North America	homo sapiens
GCA_004347525	NCBI	GCA_004347525.1	https://www.ncbi.nlm.nih.gov/datasets/genome/GCA_006148905.1	0.0229876	1200	6204068	3014053	3014053	1551017	16	4	5290	3063932	0.421788	0.885293	387679	100	2.78	P. dorei	1	0	1	USA	North America	homo sapiens
GCA_004347595	NCBI	GCA_004347595.1	https://www.ncbi.nlm.nih.gov/datasets/genome/GCA_007556395.1	0	100	5520254	5494537	5520254	5520254	2	1	4546	5520254	0.42215	0.893781	2760077	100	0.47	P. dorei	1	0	1	USA	North America	homo sapiens
GCA_005844385	NCBI	GCA_005844385.1	https://www.ncbi.nlm.nih.gov/datasets/genome/GCA_007556405.1	0.0567553	7772	5210063	407128	4876594	179657	99	29	4365	4876594	0.424777	0.894523	52548.4	100	0.09	P. vulgatus	NA	NA	1	USA	North America	homo sapiens
GCA_005844725	NCBI	GCA_005844725.1	https://www.ncbi.nlm.nih.gov/datasets/genome/GCA_007896665.1	0.0733669	7399	5261933	370863	5005315	146165	110	36	4517	5005315	0.425364	0.892346	47768.5	100	0.05	P. vulgatus	NA	NA	1	USA	North America	homo sapiens
GCA_006148905	NCBI	GCA_006148905.1	https://www.ncbi.nlm.nih.gov/datasets/genome/GCA_007896765.1	0.0533507	0	5707147	5661728	5661728	1.42679e+06	4	4	4746	5661728	0.422405	0.894413	1.42679e+06	100	0.96	P. dorei	NA	0	1	USA	North America	homo sapiens
GCA_007556395	NCBI	GCA_007556395.1	https://www.ncbi.nlm.nih.gov/datasets/genome/GCA_007896815.1	0.0700132	12968	5322974	192573	4616807	78279	271	68	4490	4616807	0.418365	0.888058	19594.1	100	1.79	P. vulgatus	NA	NA	1	USA	North America	homo sapiens
GCA_007556405	NCBI	GCA_007556405.1	https://www.ncbi.nlm.nih.gov/datasets/genome/GCA_008571705.1	0.0540993	12186	5305760	239673	4731691	104035	178	51	4436	4731691	0.418428	0.888091	29739.2	100	1.72	P. vulgatus	NA	NA	1	USA	North America	homo sapiens
GCA_007896665	NCBI	GCA_007896665.1	https://www.ncbi.nlm.nih.gov/datasets/genome/GCA_008571725.1	0.0748683	7000	5141265	217882	4708942	114250	115	45	4324	4708942	0.422416	0.892085	44645.8	100	0.06	P. dorei	1	1	1	USA	North America	homo sapiens
GCA_007896765	NCBI	GCA_007896765.1	https://www.ncbi.nlm.nih.gov/datasets/genome/GCA_008571735.1	0.0669531	5900	5489461	410145	5031556	73192.8	134	75	4719	5031556	0.422123	0.8908	40922.1	100	0.09	P. dorei	1	1	1	USA	North America	homo sapiens
GCA_007896815	NCBI	GCA_007896815.1	https://www.ncbi.nlm.nih.gov/datasets/genome/GCA_008571795.1	0.0688448	6700	5490733	410862	5046504	74199.1	141	74	4719	5046504	0.422134	0.890235	38893.9	100	0.09	P. dorei	1	1	1	USA	North America	homo sapiens
GCA_008571705	NCBI	GCA_008571705.1	https://www.ncbi.nlm.nih.gov/datasets/genome/GCA_008571815.1	0.0561881	4823	5347122	490032	5042197	222797	73	24	4346	5042197	0.4185	0.89795	73182.2	100	0.14	P. dorei	0	0	1	USA	North America	homo sapiens
GCA_008571725	NCBI	GCA_008571725.1	https://www.ncbi.nlm.nih.gov/datasets/genome/GCA_008571825.1	0.0528319	4405	5347423	490032	5186626	254639	65	21	4345	5186626	0.418513	0.898339	82200.3	100	0.14	P. dorei	0	0	1	USA	North America	homo sapiens
GCA_008571735	NCBI	GCA_008571735.1	https://www.ncbi.nlm.nih.gov/datasets/genome/GCA_008571855.1	0.060051	12968	6419101	477407	5340176	16673	539	385	5677	5340176	0.415468	0.883811	11885.2	100	2.97	P. dorei	0	0	1	USA	North America	homo sapiens
GCA_008571795	NCBI	GCA_008571795.1	https://www.ncbi.nlm.nih.gov/datasets/genome/GCA_008571885.1	0.0835129	4960	5337644	431439	5166100	254174	72	21	4330	5166100	0.418392	0.897455	74065.1	100	0.14	P. dorei	0	0	1	USA	North America	homo sapiens
GCA_008571815	NCBI	GCA_008571815.1	https://www.ncbi.nlm.nih.gov/datasets/genome/GCA_008571915.1	0.0511454	4806	5350832	490032	5084829	214033	73	25	4349	5084829	0.418527	0.898995	73233.2	100	0.14	P. dorei	0	0	1	USA	North America	homo sapiens
GCA_008571825	NCBI	GCA_008571825.1	https://www.ncbi.nlm.nih.gov/datasets/genome/GCA_008571925.1	0.0520614	5008	5359988	397229	5086838	191428	78	28	4368	5086838	0.418464	0.898564	68653.6	100	0.14	P. dorei	0	0	1	USA	North America	homo sapiens
GCA_008571855	NCBI	GCA_008571855.1	https://www.ncbi.nlm.nih.gov/datasets/genome/GCA_008571955.1	0.0534126	4589	5349205	490032	5215032	267460	67	20	4348	5215032	0.418554	0.898672	79770.4	100	0.14	P. dorei	0	0	1	USA	North America	homo sapiens
GCA_008571885	NCBI	GCA_008571885.1	https://www.ncbi.nlm.nih.gov/datasets/genome/GCA_008571975.1	0.0564497	4262	5352390	490032	5206919	198237	70	27	4354	5206919	0.418541	0.898323	76401.8	100	0.13	P. dorei	0	0	1	USA	North America	homo sapiens
GCA_008571915	NCBI	GCA_008571915.1	https://www.ncbi.nlm.nih.gov/datasets/genome/GCA_008571985.1	0.0588989	4731	5208878	479878	4954486	260444	68	20	4187	4954486	0.417305	0.89926	76531.6	100	0.03	P. dorei	0	0	1	USA	North America	homo sapiens
GCA_008571925	NCBI	GCA_008571925.1	https://www.ncbi.nlm.nih.gov/datasets/genome/GCA_008572005.1	0.065556	5299	5352778	480097	5091948	214111	78	25	4349	5091948	0.418494	0.897839	68557.4	100	0.14	P. dorei	0	0	1	USA	North America	homo sapiens
GCA_008571955	NCBI	GCA_008571955.1	https://www.ncbi.nlm.nih.gov/datasets/genome/GCA_008572035.1	0.0533171	5109	5365691	490032	5170410	162597	84	33	4373	5170410	0.418498	0.897959	63816.5	100	0.11	P. dorei	0	0	1	USA	North America	homo sapiens
GCA_008571975	NCBI	GCA_008571975.1	https://www.ncbi.nlm.nih.gov/datasets/genome/GCA_008572045.1	0.0558052	5119	5356863	489930	5179362	232907	75	23	4359	5179362	0.418465	0.897983	71356.6	100	0.14	P. dorei	0	0	1	USA	North America	homo sapiens
GCA_008571985	NCBI	GCA_008571985.1	https://www.ncbi.nlm.nih.gov/datasets/genome/GCA_008572075.1	0.0562777	5027	5379726	490031	5208953	134493	91	40	4392	5208953	0.418399	0.897929	59062.6	100	0.15	P. dorei	0	0	1	USA	North America	homo sapiens
GCA_008572005	NCBI	GCA_008572005.1	https://www.ncbi.nlm.nih.gov/datasets/genome/GCA_008572085.1	0.0525224	4506	5358126	490032	5177965	232962	68	23	4361	5177965	0.418403	0.898622	78729.7	100	0.14	P. dorei	0	0	1	USA	North America	homo sapiens
GCA_008572035	NCBI	GCA_008572035.1	https://www.ncbi.nlm.nih.gov/datasets/genome/GCA_008572145.1	0.0679129	4632	5349150	471689	5045825	198117	79	27	4356	5045825	0.418298	0.897522	67652.1	100	0.19	P. dorei	0	0	1	USA	North America	homo sapiens
GCA_008572045	NCBI	GCA_008572045.1	https://www.ncbi.nlm.nih.gov/datasets/genome/GCA_008572155.1	0.0855273	6085	5333627	294097	5081853	152389	103	35	4337	5081853	0.418245	0.895982	51723.7	100	0.22	P. dorei	0	0	1	USA	North America	homo sapiens
GCA_008572075	NCBI	GCA_008572075.1	https://www.ncbi.nlm.nih.gov/datasets/genome/GCA_008728395.1	0.068463	7201	5471812	419571	5163536	55270.8	171	99	4531	5163536	0.417333	0.893499	31956.8	100	1.3	P. dorei	0	0	1	USA	North America	homo sapiens
GCA_008572085	NCBI	GCA_008572085.1	https://www.ncbi.nlm.nih.gov/datasets/genome/GCA_009017515.1	0.0741268	32605	5360493	191037	4878340	47861.5	438	112	4496	4878340	0.416288	0.856489	12164.1	98.3	0.23	P. dorei	0	0	1	USA	North America	homo sapiens
GCA_008572145	NCBI	GCA_008572145.1	https://www.ncbi.nlm.nih.gov/datasets/genome/GCA_009017525.1	0.0962876	4600	5768584	644020	5462493	67865.7	131	85	4886	5462493	0.421809	0.899372	43999.9	100	2.62	P. dorei	0	0	1	USA	North America	homo sapiens
GCA_008572155	NCBI	GCA_008572155.1	https://www.ncbi.nlm.nih.gov/datasets/genome/GCA_009017535.1	0.0655982	4900	5686094	381360	5375416	167238	83	34	4781	5375416	0.421072	0.900215	68448.1	99.99	0.61	P. dorei	0	0	1	USA	North America	homo sapiens
GCA_008728395	NCBI	GCA_008728395.1	https://www.ncbi.nlm.nih.gov/datasets/genome/GCA_009017545.1	0	0	5010342	5010342	5010342	5010342	1	1	4266	5010342	0.423703	0.890116	5010342	100	2.08	P. vulgatus	NA	NA	NA			mouse
GCA_009017515	NCBI	GCA_009017515.1	https://www.ncbi.nlm.nih.gov/datasets/genome/GCA_009017645.1	0.0454307	10884	5299484	441545	5044913	294416	108	18	4534	5044913	0.426019	0.89059	48968.5	100	0.92	P. vulgatus	0	0	1	USA	North America	homo sapiens
GCA_009017525	NCBI	GCA_009017525.1	https://www.ncbi.nlm.nih.gov/datasets/genome/GCA_009017655.1	0.0465511	9490	5360199	368446	5066809	255248	103	21	4593	5066809	0.425761	0.890487	51948.6	100	1.29	P. vulgatus	0	0	1	USA	North America	homo sapiens
GCA_009017535	NCBI	GCA_009017535.1	https://www.ncbi.nlm.nih.gov/datasets/genome/GCA_009017715.1	0.0588452	7309	5331723	406448	5029633	152335	104	35	4571	5029633	0.426323	0.889271	51196.3	100	0.94	P. vulgatus	0	0	1	USA	North America	homo sapiens
GCA_009017545	NCBI	GCA_009017545.1	https://www.ncbi.nlm.nih.gov/datasets/genome/GCA_009017725.1	0.0691953	8769	5397879	318328	5053739	88489.8	149	61	4665	5053739	0.426626	0.885775	36168.5	100	2.05	P. vulgatus	0	0	1	USA	North America	homo sapiens
GCA_009017645	NCBI	GCA_009017645.1	https://www.ncbi.nlm.nih.gov/datasets/genome/GCA_009017735.1	0.0521116	6367	5386113	431703	5057839	153889	99	35	4645	5057839	0.42543	0.891192	54340.9	100	1.23	P. vulgatus	0	0	1	USA	North America	homo sapiens
GCA_009017655	NCBI	GCA_009017655.1	https://www.ncbi.nlm.nih.gov/datasets/genome/GCA_009017745.1	0.0560103	6201	5321306	438716	5030823	221721	86	24	4570	5030823	0.426002	0.891817	61803.5	100	1.1	P. vulgatus	0	0	1	USA	North America	homo sapiens
GCA_009017715	NCBI	GCA_009017715.1	https://www.ncbi.nlm.nih.gov/datasets/genome/GCA_009017755.1	0.0501772	7422	5354608	368446	5064703	254981	93	21	4594	5064703	0.425694	0.892044	57496.6	100	1.23	P. vulgatus	0	0	1	USA	North America	homo sapiens
GCA_009017725	NCBI	GCA_009017725.1	https://www.ncbi.nlm.nih.gov/datasets/genome/GCA_009017835.1	0.0428236	7125	5350917	406490	5077298	314760	88	17	4582	5077298	0.425709	0.892267	60724.9	100	1.23	P. vulgatus	0	0	1	USA	North America	homo sapiens
GCA_009017735	NCBI	GCA_009017735.1	https://www.ncbi.nlm.nih.gov/datasets/genome/GCA_009017845.1	0.0580367	6588	5389395	406994	5068650	149705	102	36	4634	5068650	0.425842	0.889528	52772.6	100	3.14	P. vulgatus	0	0	1	USA	North America	homo sapiens
GCA_009017745	NCBI	GCA_009017745.1	https://www.ncbi.nlm.nih.gov/datasets/genome/GCA_009017855.1	0.0467602	8967	5323914	368446	5012038	253520	106	21	4546	5012038	0.426018	0.888997	50141	100	1.14	P. vulgatus	0	0	1	USA	North America	homo sapiens
GCA_009017755	NCBI	GCA_009017755.1	https://www.ncbi.nlm.nih.gov/datasets/genome/GCA_009017905.1	0.0515046	8147	5356466	406448	5052717	198388	104	27	4590	5052717	0.4257	0.890215	51426.1	100	1.19	P. vulgatus	0	0	1	USA	North America	homo sapiens
GCA_009017835	NCBI	GCA_009017835.1	https://www.ncbi.nlm.nih.gov/datasets/genome/GCA_009017925.1	0.0616738	8846	5359941	368446	5071334	243634	103	22	4585	5071334	0.42567	0.890162	51952.4	100	1.23	P. vulgatus	0	0	1	USA	North America	homo sapiens
GCA_009017845	NCBI	GCA_009017845.1	https://www.ncbi.nlm.nih.gov/datasets/genome/GCA_009017945.1	0.0541516	9063	5361581	368424	5065413	223399	104	24	4592	5065413	0.425612	0.890126	51466.5	100	1.22	P. vulgatus	0	0	1	USA	North America	homo sapiens
GCA_009017855	NCBI	GCA_009017855.1	https://www.ncbi.nlm.nih.gov/datasets/genome/GCA_009017995.1	0.0474393	6144	5337125	370490	5127416	381223	76	14	4568	5127416	0.425675	0.893349	70144.5	100	1.23	P. vulgatus	0	0	1	USA	North America	homo sapiens
GCA_009017905	NCBI	GCA_009017905.1	https://www.ncbi.nlm.nih.gov/datasets/genome/GCA_009018005.1	0.0869155	59638	5406745	78620	4177304	12662.2	1093	427	5223	4177304	0.425903	0.817852	4892.14	92.48	1.83	P. vulgatus	0	0	1	USA	North America	homo sapiens
GCA_009017925	NCBI	GCA_009017925.1	https://www.ncbi.nlm.nih.gov/datasets/genome/GCA_009018035.1	0.0592957	10641	5298883	441644	5033686	278889	106	19	4532	5033686	0.426016	0.890882	49889.1	100	0.92	P. vulgatus	0	0	1	USA	North America	homo sapiens
GCA_009017945	NCBI	GCA_009017945.1	https://www.ncbi.nlm.nih.gov/datasets/genome/GCA_009018045.1	0.0480707	6201	5341001	368794	5098656	445083	74	12	4572	5098656	0.425749	0.893517	72091.9	100	1.25	P. vulgatus	0	0	1	USA	North America	homo sapiens
GCA_009017995	NCBI	GCA_009017995.1	https://www.ncbi.nlm.nih.gov/datasets/genome/GCA_009018065.1	0.0530366	6303	5338374	369640	5058428	280967	82	19	4572	5058428	0.425702	0.893276	65025.3	100	1.21	P. vulgatus	0	0	1	USA	North America	homo sapiens
GCA_009018005	NCBI	GCA_009018005.1	https://www.ncbi.nlm.nih.gov/datasets/genome/GCA_009018095.1	0.0463516	5804	5343124	369049	5051701	254434	79	21	4579	5051701	0.425704	0.893462	67561	100	1.25	P. vulgatus	0	0	1	USA	North America	homo sapiens
GCA_009018035	NCBI	GCA_009018035.1	https://www.ncbi.nlm.nih.gov/datasets/genome/GCA_009018105.1	0.0509082	5908	5343710	369045	5093867	281248	78	19	4576	5093867	0.4257	0.892871	68433.4	100	1.23	P. vulgatus	0	0	1	USA	North America	homo sapiens
GCA_009018045	NCBI	GCA_009018045.1	https://www.ncbi.nlm.nih.gov/datasets/genome/GCA_009018135.1	0.0597201	5604	5308514	406745	5042119	379180	70	14	4541	5042119	0.425984	0.89299	75755.9	100	1.12	P. vulgatus	0	0	1	USA	North America	homo sapiens
GCA_009018065	NCBI	GCA_009018065.1	https://www.ncbi.nlm.nih.gov/datasets/genome/GCA_009018145.1	0.061045	6211	5440740	391789	4996323	85011.6	127	64	4749	4996323	0.424966	0.89292	42791.6	100	1.28	P. vulgatus	0	0	1	USA	North America	homo sapiens
GCA_009018095	NCBI	GCA_009018095.1	https://www.ncbi.nlm.nih.gov/datasets/genome/GCA_009018155.1	0.0537341	5757	5482604	419890	5030106	69400.1	137	79	4800	5030106	0.42474	0.892045	39977	100	1.71	P. vulgatus	0	0	1	USA	North America	homo sapiens
GCA_009018105	NCBI	GCA_009018105.1	https://www.ncbi.nlm.nih.gov/datasets/genome/GCA_009018195.1	0.0603514	6207	5417735	391789	4931321	96745.3	118	56	4721	4931321	0.424113	0.892165	45860.4	100	1.19	P. vulgatus	0	0	1	USA	North America	homo sapiens
GCA_009018135	NCBI	GCA_009018135.1	https://www.ncbi.nlm.nih.gov/datasets/genome/GCA_009018215.1	0.0597086	6002	5398429	391789	5010495	110172	109	49	4688	5010495	0.424329	0.892952	49471.8	100	1.19	P. vulgatus	0	0	1	USA	North America	homo sapiens
GCA_009018145	NCBI	GCA_009018145.1	https://www.ncbi.nlm.nih.gov/datasets/genome/GCA_009018225.1	0.0575883	5911	5400537	391789	4985405	101897	113	53	4692	4985405	0.42439	0.892883	47740.1	100	1.18	P. vulgatus	0	0	1	USA	North America	homo sapiens
GCA_009018155	NCBI	GCA_009018155.1	https://www.ncbi.nlm.nih.gov/datasets/genome/GCA_009018265.1	0.060906	7201	5344635	310419	5062089	242938	93	22	4573	5062089	0.425709	0.891413	57391.8	100	1.19	P. vulgatus	0	0	1	USA	North America	homo sapiens
GCA_009018195	NCBI	GCA_009018195.1	https://www.ncbi.nlm.nih.gov/datasets/genome/GCA_009018285.1	0.0584406	6313	5337751	406448	5040231	172186	93	31	4592	5040231	0.425882	0.892546	57327.3	100	1.18	P. vulgatus	0	0	1	USA	North America	homo sapiens
GCA_009018215	NCBI	GCA_009018215.1	https://www.ncbi.nlm.nih.gov/datasets/genome/GCA_009018315.1	0.0449021	7703	5354237	304589	5086600	297458	97	18	4586	5086600	0.425711	0.890756	55118.9	100	1.16	P. vulgatus	0	0	1	USA	North America	homo sapiens
GCA_009018225	NCBI	GCA_009018225.1	https://www.ncbi.nlm.nih.gov/datasets/genome/GCA_009018325.1	0.0640656	8528	5355863	407301	5029414	267793	103	20	4586	5029414	0.425758	0.890246	51915.9	100	1.19	P. vulgatus	0	0	1	USA	North America	homo sapiens
GCA_009018265	NCBI	GCA_009018265.1	https://www.ncbi.nlm.nih.gov/datasets/genome/GCA_009018355.1	0.0419184	6006	5245192	407182	5074083	349679	75	15	4456	5074083	0.425704	0.894294	69855.8	100	1.16	P. vulgatus	0	0	1	USA	North America	homo sapiens
GCA_009018285	NCBI	GCA_009018285.1	https://www.ncbi.nlm.nih.gov/datasets/genome/GCA_009018365.1	0.0495886	5808	5304207	406582	4941212	294678	76	18	4538	4941212	0.425988	0.893201	69715.8	100	1.14	P. vulgatus	0	0	1	USA	North America	homo sapiens
GCA_009018315	NCBI	GCA_009018315.1	https://www.ncbi.nlm.nih.gov/datasets/genome/GCA_009018395.1	0.0493887	6508	5334369	370555	5045799	205168	91	26	4574	5045799	0.425703	0.891553	58547.9	100	1.07	P. vulgatus	0	0	1	USA	North America	homo sapiens
GCA_009018325	NCBI	GCA_009018325.1	https://www.ncbi.nlm.nih.gov/datasets/genome/GCA_009018415.1	0.0555025	5710	5245235	407111	5066979	327827	73	16	4463	5066979	0.42565	0.894536	71774.3	100	1.16	P. vulgatus	0	0	1	USA	North America	homo sapiens
GCA_009018355	NCBI	GCA_009018355.1	https://www.ncbi.nlm.nih.gov/datasets/genome/GCA_009018425.1	0.0590384	5759	5335169	411447	5046028	177839	88	30	4573	5046028	0.426203	0.892389	60561.5	100	1.33	P. vulgatus	0	0	1	USA	North America	homo sapiens
GCA_009018365	NCBI	GCA_009018365.1	https://www.ncbi.nlm.nih.gov/datasets/genome/GCA_009018505.1	0.0479342	5905	5248656	406448	5042319	249936	80	21	4462	5042319	0.42565	0.894032	65534.4	100	1.16	P. vulgatus	0	0	1	USA	North America	homo sapiens
GCA_009018395	NCBI	GCA_009018395.1	https://www.ncbi.nlm.nih.gov/datasets/genome/GCA_009018555.1	0.0528476	5945	5361213	429691	5039897	94056.4	117	57	4621	5039897	0.425572	0.892375	45771.5	100	1.05	P. vulgatus	0	0	1	USA	North America	homo sapiens
GCA_009018415	NCBI	GCA_009018415.1	https://www.ncbi.nlm.nih.gov/datasets/genome/GCA_009018565.1	0.086879	34337	5199686	99667	4551458	40622.5	474	128	4611	4551458	0.42406	0.852494	10897.4	99.3	1.17	P. vulgatus	0	0	1	USA	North America	homo sapiens
GCA_009018425	NCBI	GCA_009018425.1	https://www.ncbi.nlm.nih.gov/datasets/genome/GCA_009018595.1	0.0444895	5501	5305352	411744	5040370	312080	72	17	4539	5040370	0.425974	0.893467	73609	100	1.1	P. vulgatus	0	0	1	USA	North America	homo sapiens
GCA_009018505	NCBI	GCA_009018505.1	https://www.ncbi.nlm.nih.gov/datasets/genome/GCA_009018615.1	0.0474333	5636	5308581	368888	5009731	279399	76	19	4542	5009731	0.425942	0.893083	69775.6	100	1.14	P. vulgatus	0	0	1	USA	North America	homo sapiens
GCA_009018555	NCBI	GCA_009018555.1	https://www.ncbi.nlm.nih.gov/datasets/genome/GCA_009018655.1	0.0480659	5706	5241195	406672	5071493	374371	71	14	4456	5071493	0.4257	0.894352	73739.3	100	1.17	P. vulgatus	0	0	1	USA	North America	homo sapiens
GCA_009018565	NCBI	GCA_009018565.1	https://www.ncbi.nlm.nih.gov/datasets/genome/GCA_009018665.1	0.0582433	5615	5115331	412271	4940544	319708	72	16	4352	4940544	0.425709	0.894615	70968.3	99.99	0.46	P. vulgatus	0	0	1	USA	North America	homo sapiens
GCA_009018595	NCBI	GCA_009018595.1	https://www.ncbi.nlm.nih.gov/datasets/genome/GCA_009018695.1	0.0737974	5905	5307574	406290	5019372	59635.7	148	89	4573	5019372	0.425358	0.893345	35822.1	100	2.2	P. vulgatus	0	0	1	USA	North America	homo sapiens
GCA_009018615	NCBI	GCA_009018615.1	https://www.ncbi.nlm.nih.gov/datasets/genome/GCA_009018705.1	0.0420091	5803	5243457	407273	5082094	308439	75	17	4460	5082094	0.425644	0.894712	69835.4	100	1.15	P. vulgatus	0	0	1	USA	North America	homo sapiens
GCA_009018655	NCBI	GCA_009018655.1	https://www.ncbi.nlm.nih.gov/datasets/genome/GCA_009018715.1	0.0601394	6302	5240966	406376	5064964	349398	78	15	4449	5064964	0.425658	0.893779	67111.1	100	1.17	P. vulgatus	0	0	1	USA	North America	homo sapiens
GCA_009018665	NCBI	GCA_009018665.1	https://www.ncbi.nlm.nih.gov/datasets/genome/GCA_009018755.1	0.0568441	5703	5305605	431537	5030563	312094	74	17	4542	5030563	0.425939	0.892716	71620.3	100	1.14	P. vulgatus	0	0	1	USA	North America	homo sapiens
GCA_009018695	NCBI	GCA_009018695.1	https://www.ncbi.nlm.nih.gov/datasets/genome/GCA_009018765.1	0.0530965	6006	5309259	428978	5039460	265463	80	20	4549	5039460	0.425924	0.89223	66290.7	100	1.11	P. vulgatus	0	0	1	USA	North America	homo sapiens
GCA_009018705	NCBI	GCA_009018705.1	https://www.ncbi.nlm.nih.gov/datasets/genome/GCA_009018785.1	0.0503228	5767	5213039	369274	5074506	434420	70	12	4421	5074506	0.425675	0.894346	74389.6	100	0.98	P. vulgatus	0	0	1	USA	North America	homo sapiens
GCA_009018715	NCBI	GCA_009018715.1	https://www.ncbi.nlm.nih.gov/datasets/genome/GCA_009018815.1	0.0429704	6202	5306253	406417	5045449	331641	78	16	4541	5045449	0.425998	0.893063	67949.4	100	1.28	P. vulgatus	0	0	1	USA	North America	homo sapiens
GCA_009018755	NCBI	GCA_009018755.1	https://www.ncbi.nlm.nih.gov/datasets/genome/GCA_009018825.1	0.0520452	6995	5432937	406498	5035115	164634	104	33	4644	5035115	0.426625	0.889331	52172.5	100	1.69	P. vulgatus	0	0	1	USA	North America	homo sapiens
GCA_009018765	NCBI	GCA_009018765.1	https://www.ncbi.nlm.nih.gov/datasets/genome/GCA_009018855.1	0.0480184	7043	5349089	406448	5019422	148586	102	36	4579	5019422	0.426244	0.890451	52373	100	0.93	P. vulgatus	0	0	1	USA	North America	homo sapiens
GCA_009018785	NCBI	GCA_009018785.1	https://www.ncbi.nlm.nih.gov/datasets/genome/GCA_009018875.1	0.0571579	8707	5351728	368441	5088808	297318	101	18	4579	5088808	0.425678	0.890542	52901.2	100	1.24	P. vulgatus	0	0	1	USA	North America	homo sapiens
GCA_009018815	NCBI	GCA_009018815.1	https://www.ncbi.nlm.nih.gov/datasets/genome/GCA_009018915.1	0.0457262	6270	5231166	406488	5040015	209247	87	25	4466	5040015	0.42585	0.893991	60056.3	100	1.01	P. vulgatus	0	0	1	USA	North America	homo sapiens
GCA_009018825	NCBI	GCA_009018825.1	https://www.ncbi.nlm.nih.gov/datasets/genome/GCA_009018955.1	0.0672409	6916	5330996	406454	5040946	213240	95	25	4567	5040946	0.426036	0.89157	56042.9	100	1.16	P. vulgatus	0	0	1	USA	North America	homo sapiens
GCA_009018855	NCBI	GCA_009018855.1	https://www.ncbi.nlm.nih.gov/datasets/genome/GCA_009018965.1	0.0586995	6937	5309317	406770	4920140	265466	89	20	4543	4920140	0.425953	0.891207	59577.3	100	1.1	P. vulgatus	0	0	1	USA	North America	homo sapiens
GCA_009018875	NCBI	GCA_009018875.1	https://www.ncbi.nlm.nih.gov/datasets/genome/GCA_009018975.1	0.0599455	9506	5517281	346548	4913571	72595.8	171	76	4809	4913571	0.425435	0.887491	32209.2	100	0.56	P. vulgatus	0	0	1	USA	North America	homo sapiens
GCA_009018915	NCBI	GCA_009018915.1	https://www.ncbi.nlm.nih.gov/datasets/genome/GCA_009018995.1	0.0602688	8655	5010932	269262	4573167	185590	114	27	4189	4573167	0.420001	0.888394	43879.6	100	0.46	P. vulgatus	0	0	1	USA	North America	homo sapiens
GCA_009018955	NCBI	GCA_009018955.1	https://www.ncbi.nlm.nih.gov/datasets/genome/GCA_009019035.1	0.0496816	8988	5159163	225220	4582096	147405	125	35	4390	4582096	0.419935	0.890271	41201.4	100	0.46	P. vulgatus	0	0	1	USA	North America	homo sapiens
GCA_009018965	NCBI	GCA_009018965.1	https://www.ncbi.nlm.nih.gov/datasets/genome/GCA_009025375.1	0.0562381	9003	5142237	216582	4708979	131852	129	39	4361	4708979	0.419892	0.889738	39792.5	100	0.41	P. vulgatus	0	0	1	USA	North America	homo sapiens
GCA_009018975	NCBI	GCA_009018975.1	https://www.ncbi.nlm.nih.gov/datasets/genome/GCA_009025385.1	0.0455128	9713	5496748	225220	4603425	17904.7	404	307	4881	4603425	0.419798	0.889341	13581.8	100	3.73	P. vulgatus	0	0	1	USA	North America	homo sapiens
GCA_009018995	NCBI	GCA_009018995.1	https://www.ncbi.nlm.nih.gov/datasets/genome/GCA_009025535.1	0.0545566	8920	5207952	224378	4638610	108499	138	48	4447	4638610	0.419565	0.888764	37674.1	100	0.46	P. vulgatus	0	0	1	USA	North America	homo sapiens
GCA_009019035	NCBI	GCA_009019035.1	https://www.ncbi.nlm.nih.gov/datasets/genome/GCA_009025805.1	0.0532718	8626	5176234	224288	4589759	120378	129	43	4399	4589759	0.419416	0.888951	40059	100	0.41	P. vulgatus	0	0	1	USA	North America	homo sapiens
GCA_009025375	NCBI	GCA_009025375.1	https://www.ncbi.nlm.nih.gov/datasets/genome/GCA_009101815.1	0.0668267	6200	5454701	410144	4995821	63426.8	148	86	4673	4995821	0.422001	0.890302	36814.2	100	0.07	P. vulgatus	1	1	1	USA	North America	homo sapiens
GCA_009025385	NCBI	GCA_009025385.1	https://www.ncbi.nlm.nih.gov/datasets/genome/GCA_009101825.1	0.0535476	5700	4820654	411371	4697358	172166	85	28	4002	4697358	0.421523	0.893774	56646.5	100	0.04	P. vulgatus	1	1	1	USA	North America	homo sapiens
GCA_009025535	NCBI	GCA_009025535.1	https://www.ncbi.nlm.nih.gov/datasets/genome/GCA_009101865.1	0.0508559	4900	5048289	357299	4568755	90148	105	56	4404	4568755	0.421457	0.89086	48032.3	100	0.07	P. vulgatus	1	1	1	USA	North America	homo sapiens
GCA_009025805	NCBI	GCA_009025805.1	https://www.ncbi.nlm.nih.gov/datasets/genome/GCA_009101885.1	0.061657	5500	5238070	410116	4741797	77030.4	123	68	4433	4741797	0.423336	0.890641	42541.2	100	0.07	P. vulgatus	0	0	1	USA	North America	homo sapiens
GCA_009101815	NCBI	GCA_009101815.1	https://www.ncbi.nlm.nih.gov/datasets/genome/GCA_009101915.1	0.0474267	9021	5503904	236361	5028929	90227.9	151	61	4868	5028929	0.424514	0.889091	36390	100	0.31	P. vulgatus	0	0	1	USA	North America	homo sapiens
GCA_009101825	NCBI	GCA_009101825.1	https://www.ncbi.nlm.nih.gov/datasets/genome/GCA_009101925.1	0.0843308	40146	5275613	85698	4525389	33180	590	159	4735	4525389	0.424543	0.843216	8873.67	95.83	1.15	P. vulgatus	0	0	1	USA	North America	homo sapiens
GCA_009101865	NCBI	GCA_009101865.1	https://www.ncbi.nlm.nih.gov/datasets/genome/GCA_009102345.1	0.0616766	7569	5436139	373532	5104684	217446	101	25	4666	5104684	0.42676	0.892217	53748.2	100	1.05	P. vulgatus	0	0	1	USA	North America	homo sapiens
GCA_009101885	NCBI	GCA_009101885.1	https://www.ncbi.nlm.nih.gov/datasets/genome/GCA_009102865.1	0.0647151	6942	5471456	373532	5125671	101323	123	54	4756	5125671	0.426998	0.891575	44426.9	100	1.06	P. vulgatus	0	0	1	USA	North America	homo sapiens
GCA_009101915	NCBI	GCA_009101915.1	https://www.ncbi.nlm.nih.gov/datasets/genome/GCA_009102885.1	0.0596711	6846	5429488	412819	5125283	175145	100	31	4676	5125283	0.427607	0.891765	54226.4	100	1.27	P. vulgatus	0	0	1	USA	North America	homo sapiens
GCA_009101925	NCBI	GCA_009101925.1	https://www.ncbi.nlm.nih.gov/datasets/genome/GCA_009102905.1	0.0582149	8430	5352662	235123	4977200	162202	118	33	4584	4977200	0.427195	0.891584	45290.1	100	1.09	P. vulgatus	0	0	1	USA	North America	homo sapiens
GCA_009102345	NCBI	GCA_009102345.1	https://www.ncbi.nlm.nih.gov/datasets/genome/GCA_009102955.1	0.0537003	9408	5252019	327844	4861631	32621.2	255	161	4692	4861631	0.422562	0.885395	20559.3	100	1.37	P. vulgatus	0	0	1	USA	North America	homo sapiens
GCA_009102865	NCBI	GCA_009102865.1	https://www.ncbi.nlm.nih.gov/datasets/genome/GCA_009102985.1	0.0678207	7250	5420102	308249	5005022	154860	111	35	4675	5005022	0.427577	0.890663	48764.4	100	1.74	P. vulgatus	0	0	1	USA	North America	homo sapiens
GCA_009102885	NCBI	GCA_009102885.1	https://www.ncbi.nlm.nih.gov/datasets/genome/GCA_009102995.1	0.0597198	6463	5419395	355691	5099957	180646	95	30	4653	5099957	0.427623	0.892231	56978.2	100	1.23	P. vulgatus	0	0	1	USA	North America	homo sapiens
GCA_009102905	NCBI	GCA_009102905.1	https://www.ncbi.nlm.nih.gov/datasets/genome/GCA_009103005.1	0.0670409	7483	5426297	355691	5226411	200974	104	27	4677	5226411	0.427668	0.890552	52104	100	1.25	P. vulgatus	0	0	1	USA	North America	homo sapiens
GCA_009102955	NCBI	GCA_009102955.1	https://www.ncbi.nlm.nih.gov/datasets/genome/GCA_009103025.1	0.0626684	6968	5422969	355691	4923996	225957	95	24	4662	4923996	0.427669	0.891518	57010.5	100	1.22	P. vulgatus	0	0	1	USA	North America	homo sapiens
GCA_009102985	NCBI	GCA_009102985.1	https://www.ncbi.nlm.nih.gov/datasets/genome/GCA_009103055.1	0.0618723	6704	5421760	355693	5130324	225907	91	24	4660	5130324	0.427637	0.892602	59506.1	100	1.2	P. vulgatus	0	0	1	USA	North America	homo sapiens
GCA_009102995	NCBI	GCA_009102995.1	https://www.ncbi.nlm.nih.gov/datasets/genome/GCA_009103085.1	0.0651735	6808	5421546	355691	5163226	235719	91	23	4659	5163226	0.427676	0.892216	59502.6	100	1.23	P. vulgatus	0	0	1	USA	North America	homo sapiens
GCA_009103005	NCBI	GCA_009103005.1	https://www.ncbi.nlm.nih.gov/datasets/genome/GCA_009103095.1	0.0872287	15008	5417564	261505	5061368	93406.3	241	58	4721	5061368	0.426306	0.882575	22417.2	99.97	1.78	P. vulgatus	0	0	1	USA	North America	homo sapiens
GCA_009103025	NCBI	GCA_009103025.1	https://www.ncbi.nlm.nih.gov/datasets/genome/GCA_009103105.1	0.0726278	6798	5486386	355691	5212992	182880	99	30	4735	5212992	0.42736	0.892863	55349.4	100	1.17	P. vulgatus	0	0	1	USA	North America	homo sapiens
GCA_009103055	NCBI	GCA_009103055.1	https://www.ncbi.nlm.nih.gov/datasets/genome/GCA_009103135.1	0.0644122	7498	5423152	355691	5059663	193684	104	28	4674	5059663	0.427678	0.890899	52073.6	100	1.25	P. vulgatus	0	0	1	USA	North America	homo sapiens
GCA_009103085	NCBI	GCA_009103085.1	https://www.ncbi.nlm.nih.gov/datasets/genome/GCA_009103155.1	0.0683096	7086	5422476	355691	5160969	258213	92	21	4663	5160969	0.427672	0.891897	58862.9	100	1.22	P. vulgatus	0	0	1	USA	North America	homo sapiens
GCA_009103095	NCBI	GCA_009103095.1	https://www.ncbi.nlm.nih.gov/datasets/genome/GCA_009103185.1	0.0595279	7782	5423325	355691	5146789	200864	103	27	4677	5146789	0.427631	0.891967	52578.1	100	1.24	P. vulgatus	0	0	1	USA	North America	homo sapiens
GCA_009103105	NCBI	GCA_009103105.1	https://www.ncbi.nlm.nih.gov/datasets/genome/GCA_009107465.1	0.0573663	7602	5435300	373532	5161523	150981	112	36	4678	5161523	0.426688	0.892328	48461.6	100	1.04	P. vulgatus	0	0	1	USA	North America	homo sapiens
GCA_009103135	NCBI	GCA_009103135.1	https://www.ncbi.nlm.nih.gov/datasets/genome/GCA_009107475.1	0.0627702	7730	5440929	373532	5272620	170029	109	32	4677	5272620	0.42672	0.891546	49845.9	100	1.04	P. vulgatus	0	0	1	USA	North America	homo sapiens
GCA_009103155	NCBI	GCA_009103155.1	https://www.ncbi.nlm.nih.gov/datasets/genome/GCA_009107495.1	0.0874384	19967	5391232	152063	4762118	65746.7	298	82	4749	4762118	0.426848	0.873104	18024.4	100	1.38	P. vulgatus	0	0	1	USA	North America	homo sapiens
GCA_009103185	NCBI	GCA_009103185.1	https://www.ncbi.nlm.nih.gov/datasets/genome/GCA_009107545.1	0.0663269	6490	5546630	374840	5114717	66031.3	148	84	4855	5114717	0.428109	0.89057	37433.4	100	1.31	P. vulgatus	0	0	1	USA	North America	homo sapiens
GCA_009107465	NCBI	GCA_009107465.1	https://www.ncbi.nlm.nih.gov/datasets/genome/GCA_009107565.1	0.0443106	10104	5362332	368675	5038257	282228	103	19	4591	5038257	0.425674	0.890373	51963.4	100	1.17	P. vulgatus	0	0	1	USA	North America	homo sapiens
GCA_009107475	NCBI	GCA_009107475.1	https://www.ncbi.nlm.nih.gov/datasets/genome/GCA_009107575.1	0.0692755	7716	5400697	406836	5084232	150019	113	36	4648	5084232	0.426222	0.889495	47725.5	100	1.23	P. vulgatus	0	0	1	USA	North America	homo sapiens
GCA_009107495	NCBI	GCA_009107495.1	https://www.ncbi.nlm.nih.gov/datasets/genome/GCA_009107605.1	0.0571575	7472	5349668	411199	5067952	243167	96	22	4591	5067952	0.425702	0.889828	55647.9	100	1.19	P. vulgatus	0	0	1	USA	North America	homo sapiens
GCA_009107545	NCBI	GCA_009107545.1	https://www.ncbi.nlm.nih.gov/datasets/genome/GCA_009107665.1	0.0539939	8307	5358053	369045	5082046	297670	95	18	4588	5082046	0.425677	0.891107	56313.1	100	1.23	P. vulgatus	0	0	1	USA	North America	homo sapiens
GCA_009107565	NCBI	GCA_009107565.1	https://www.ncbi.nlm.nih.gov/datasets/genome/GCA_009107685.1	0.0674478	13774	5226324	197925	4956513	174211	151	30	4431	4956513	0.424319	0.888864	34520.2	100	1.22	P. vulgatus	0	0	1	USA	North America	homo sapiens
GCA_009107575	NCBI	GCA_009107575.1	https://www.ncbi.nlm.nih.gov/datasets/genome/GCA_009107695.1	0.0500155	15585	5275304	197925	4888138	164853	158	32	4487	4888138	0.423537	0.887083	33289.4	100	1.2	P. vulgatus	0	0	1	USA	North America	homo sapiens
GCA_009107605	NCBI	GCA_009107605.1	https://www.ncbi.nlm.nih.gov/datasets/genome/GCA_009107745.1	0.0586264	13754	5263270	197926	4893601	194936	146	27	4478	4893601	0.423487	0.888498	35955.6	100	1.2	P. vulgatus	0	0	1	USA	North America	homo sapiens
GCA_009107665	NCBI	GCA_009107665.1	https://www.ncbi.nlm.nih.gov/datasets/genome/GCA_009107815.1	0.0612717	9333	5332712	441545	5086421	253939	102	21	4564	5086421	0.425699	0.890398	52190	100	1.15	P. vulgatus	0	0	1	USA	North America	homo sapiens
GCA_009107685	NCBI	GCA_009107685.1	https://www.ncbi.nlm.nih.gov/datasets/genome/GCA_009107825.1	0.0424069	9501	5189757	243075	4810957	178957	124	29	4527	4810957	0.423785	0.886872	41776.3	100	1.04	P. vulgatus	0	0	1	USA	North America	homo sapiens
GCA_009107695	NCBI	GCA_009107695.1	https://www.ncbi.nlm.nih.gov/datasets/genome/GCA_009107865.1	0.0439903	9403	4730749	244406	4436482	189230	119	25	4146	4436482	0.424653	0.881615	39675.2	92.95	1.38	P. vulgatus	0	0	1	USA	North America	homo sapiens
GCA_009107745	NCBI	GCA_009107745.1	https://www.ncbi.nlm.nih.gov/datasets/genome/GCA_009107885.1	0.0328749	8201	4637732	327988	4488914	244091	101	19	4035	4488914	0.42439	0.885607	45836.9	90.2	1.17	P. vulgatus	0	0	1	USA	North America	homo sapiens
GCA_009107815	NCBI	GCA_009107815.1	https://www.ncbi.nlm.nih.gov/datasets/genome/GCA_009107915.1	0.0518995	7501	5072837	393254	4706833	115292	119	44	4385	4706833	0.42238	0.88792	42565.8	100	0.02	P. vulgatus	0	0	1	USA	North America	homo sapiens
GCA_009107825	NCBI	GCA_009107825.1	https://www.ncbi.nlm.nih.gov/datasets/genome/GCA_009107935.1	0.0547221	10366	5279209	202202	5045402	229531	119	23	4585	5045402	0.421413	0.888957	44276	100	1.42	P. vulgatus	0	0	1	USA	North America	homo sapiens
GCA_009107865	NCBI	GCA_009107865.1	https://www.ncbi.nlm.nih.gov/datasets/genome/GCA_009107965.1	0.0507236	10300	5233921	294619	4842012	130848	143	40	4462	4842012	0.423378	0.88957	36528.8	100	1.21	P. vulgatus	0	0	1	USA	North America	homo sapiens
GCA_009107885	NCBI	GCA_009107885.1	https://www.ncbi.nlm.nih.gov/datasets/genome/GCA_009107985.1	0.0490515	12679	5268761	197925	4926136	154964	148	34	4486	4926136	0.423605	0.889149	35514.1	100	1.2	P. vulgatus	0	0	1	USA	North America	homo sapiens
GCA_009107915	NCBI	GCA_009107915.1	https://www.ncbi.nlm.nih.gov/datasets/genome/GCA_009107995.1	0.0541563	14235	5262991	197925	4922597	138500	159	38	4474	4922597	0.423504	0.887981	33011	100	1.18	P. vulgatus	0	0	1	USA	North America	homo sapiens
GCA_009107935	NCBI	GCA_009107935.1	https://www.ncbi.nlm.nih.gov/datasets/genome/GCA_009108005.1	0.0563673	5788	5315086	406946	5077986	295283	77	18	4549	5077986	0.425782	0.893763	68951.9	100	1.18	P. vulgatus	0	0	1	USA	North America	homo sapiens
GCA_009107965	NCBI	GCA_009107965.1	https://www.ncbi.nlm.nih.gov/datasets/genome/GCA_009108045.1	0.0494668	6162	5341451	306421	5024499	296747	80	18	4580	5024499	0.42569	0.893018	66691.1	100	1.23	P. vulgatus	0	0	1	USA	North America	homo sapiens
GCA_009107985	NCBI	GCA_009107985.1	https://www.ncbi.nlm.nih.gov/datasets/genome/GCA_009108065.1	0.0483756	5733	5334330	409725	5074423	205167	85	26	4583	5074423	0.425812	0.893304	62689.4	100	1.09	P. vulgatus	0	0	1	USA	North America	homo sapiens
GCA_009107995	NCBI	GCA_009107995.1	https://www.ncbi.nlm.nih.gov/datasets/genome/GCA_009108085.1	0.0555586	5984	5320053	441743	5062837	266003	80	20	4563	5062837	0.425748	0.893922	66425.9	100	1.17	P. vulgatus	0	0	1	USA	North America	homo sapiens
GCA_009108005	NCBI	GCA_009108005.1	https://www.ncbi.nlm.nih.gov/datasets/genome/GCA_009108105.1	0.0488009	5868	5335407	441545	5079139	222309	84	24	4580	5079139	0.425593	0.892777	63446.9	100	1.07	P. vulgatus	0	0	1	USA	North America	homo sapiens
GCA_009108045	NCBI	GCA_009108045.1	https://www.ncbi.nlm.nih.gov/datasets/genome/GCA_009108115.1	0.0522948	6281	5396293	406324	5068184	149897	100	36	4633	5068184	0.426093	0.890029	53900.1	100	1.52	P. vulgatus	0	0	1	USA	North America	homo sapiens
GCA_009108065	NCBI	GCA_009108065.1	https://www.ncbi.nlm.nih.gov/datasets/genome/GCA_009108145.1	0.0598733	7416	5510394	407453	5058098	41122.3	207	134	4789	5058098	0.426548	0.887033	26584.4	100	4.64	P. vulgatus	0	0	1	USA	North America	homo sapiens
GCA_009108085	NCBI	GCA_009108085.1	https://www.ncbi.nlm.nih.gov/datasets/genome/GCA_009108165.1	0.078195	9255	5326288	371786	5078089	242104	105	22	4559	5078089	0.425574	0.891074	50638.4	100	1.18	P. vulgatus	0	0	1	USA	North America	homo sapiens
GCA_009108105	NCBI	GCA_009108105.1	https://www.ncbi.nlm.nih.gov/datasets/genome/GCA_009696545.1	0.061436	6710	5340430	409963	5041740	172272	99	31	4572	5041740	0.42635	0.89018	53876	100	1.11	P. vulgatus	0	0	1	USA	North America	homo sapiens
GCA_009108115	NCBI	GCA_009108115.1	https://www.ncbi.nlm.nih.gov/datasets/genome/GCA_009910985.1	0.0709352	8464	5401924	251686	5031032	85744.8	149	63	4658	5031032	0.426397	0.887995	36197.7	100	0.96	P. vulgatus	0	0	1	USA	North America	homo sapiens
GCA_009108145	NCBI	GCA_009108145.1	https://www.ncbi.nlm.nih.gov/datasets/genome/GCA_012976275.1	0.0878133	7137	5429660	368446	5109742	86185.1	134	63	4691	5109742	0.426774	0.889392	40466.6	100	1.86	P. vulgatus	0	0	1	USA	North America	homo sapiens
GCA_009108165	NCBI	GCA_009108165.1	https://www.ncbi.nlm.nih.gov/datasets/genome/GCA_012976285.1	0.0750304	7169	5423796	412071	5085463	96853.5	126	56	4691	5085463	0.426645	0.889477	42989.1	100	2.95	P. vulgatus	0	0	1	USA	North America	homo sapiens
GCA_009696545	NCBI	GCA_009696545.1	https://www.ncbi.nlm.nih.gov/datasets/genome/GCA_012976295.1	0.0446736	8700	5380034	311245	4940598	149445	123	36	4645	4940598	0.421899	0.890735	43669.4	100	0.23	P. vulgatus	NA	NA	NA			pig
GCA_009910985	NCBI	GCA_009910985.1	https://www.ncbi.nlm.nih.gov/datasets/genome/GCA_012976365.1	0.0579249	7800	4596151	295969	4460866	70710	143	65	3782	4460866	0.419247	0.892695	32086.4	100	0.04	P. vulgatus	NA	NA	0	China	Asia	homo sapiens
GCA_012976275	NCBI	GCA_012976275.1	https://www.ncbi.nlm.nih.gov/datasets/genome/GCA_012976375.1	0.0491868	9234	5150044	510997	5004648	271055	111	19	4277	5004648	0.425957	0.893221	46313.6	100	0.08	P. vulgatus	NA	NA	1	USA	North America	homo sapiens
GCA_012976285	NCBI	GCA_012976285.1	https://www.ncbi.nlm.nih.gov/datasets/genome/GCA_012976385.1	0.0390983	7112	5036581	395145	4536596	251829	91	20	4274	4536596	0.42157	0.891766	55268.9	100	0.25	P. vulgatus	NA	NA	1	USA	North America	homo sapiens
GCA_012976295	NCBI	GCA_012976295.1	https://www.ncbi.nlm.nih.gov/datasets/genome/GCA_012976745.1	0.0667321	9957	5459931	278108	5074002	136498	140	40	4594	5074002	0.423898	0.889444	38928.4	100	0.21	P. vulgatus	NA	NA	1	USA	North America	homo sapiens
GCA_012976365	NCBI	GCA_012976365.1	https://www.ncbi.nlm.nih.gov/datasets/genome/GCA_012976765.1	0.0685385	7307	5012780	346220	4876123	278488	91	18	4102	4876123	0.42104	0.892388	55005.2	100	0.1	P. vulgatus	NA	NA	1	USA	North America	homo sapiens
GCA_012976375	NCBI	GCA_012976375.1	https://www.ncbi.nlm.nih.gov/datasets/genome/GCA_012976775.1	0.0352713	5532	4994118	523079	4848405	277451	74	18	4147	4848405	0.420489	0.89417	67413.3	100	0.04	P. vulgatus	NA	NA	1	USA	North America	homo sapiens
GCA_012976385	NCBI	GCA_012976385.1	https://www.ncbi.nlm.nih.gov/datasets/genome/GCA_012976785.1	0.0694091	6905	4470618	293251	4331170	203210	91	22	3653	4331170	0.419856	0.891292	49051.8	99.99	0.02	P. vulgatus	NA	NA	1	USA	North America	homo sapiens
GCA_012976745	NCBI	GCA_012976745.1	https://www.ncbi.nlm.nih.gov/datasets/genome/GCA_013009555.1	0.0538439	5782	5045483	449136	4761993	210228	81	24	4253	4761993	0.42188	0.891846	62218.5	100	1.69	P. vulgatus	NA	NA	1	USA	North America	homo sapiens
GCA_012976765	NCBI	GCA_012976765.1	https://www.ncbi.nlm.nih.gov/datasets/genome/GCA_013009675.1	0.0545167	8322	4960474	393790	4845610	130539	121	38	4180	4845610	0.422361	0.893083	40926.9	100	0.21	P. vulgatus	NA	NA	1	USA	North America	homo sapiens
GCA_012976775	NCBI	GCA_012976775.1	https://www.ncbi.nlm.nih.gov/datasets/genome/GCA_013009875.1	0.0427695	7523	5081837	331096	4769900	267465	94	19	4323	4769900	0.424699	0.893219	53982.1	100	0.1	P. vulgatus	NA	NA	1	USA	North America	homo sapiens
GCA_012976785	NCBI	GCA_012976785.1	https://www.ncbi.nlm.nih.gov/datasets/genome/GCA_013010095.1	0.0404112	5311	4665270	530972	4500278	518363	62	9	3993	4500278	0.420906	0.889834	75160.6	100	0.08	P. vulgatus	NA	NA	1	USA	North America	homo sapiens
GCA_013009555	NCBI	GCA_013009555.1	https://www.ncbi.nlm.nih.gov/datasets/genome/GCA_013010255.1	0	0	5625488	5625488	5625488	5625488	1	1	4634	5625488	0.4211	0.894012	5625488	100	0.15	P. dorei	NA	NA	1	USA	North America	homo sapiens
GCA_013009675	NCBI	GCA_013009675.1	https://www.ncbi.nlm.nih.gov/datasets/genome/GCA_013010365.1	0	0	5511747	5511747	5511747	5511747	1	1	4509	5511747	0.421445	0.893212	5511747	100	0.03	P. dorei	NA	NA	1	USA	North America	homo sapiens
GCA_013009875	NCBI	GCA_013009875.1	https://www.ncbi.nlm.nih.gov/datasets/genome/GCA_013361175.1	0	0	5515594	5515594	5515594	5515594	1	1	4511	5515594	0.421587	0.893728	5515594	100	0.03	P. dorei	NA	NA	1	USA	North America	homo sapiens
GCA_013010095	NCBI	GCA_013010095.1	https://www.ncbi.nlm.nih.gov/datasets/genome/GCA_013368705.1	0	0	5510617	5510617	5510617	5510617	1	1	4508	5510617	0.421468	0.89343	5510617	100	0.03	P. dorei	NA	NA	1	USA	North America	homo sapiens
GCA_013010255	NCBI	GCA_013010255.1	https://www.ncbi.nlm.nih.gov/datasets/genome/GCA_014982965.1	0	0	5575489	5575489	5575489	5575489	1	1	4628	5575489	0.417001	0.895844	5575489	100	1.7	P. dorei	NA	NA	1	USA	North America	homo sapiens
GCA_013010365	NCBI	GCA_013010365.1	https://www.ncbi.nlm.nih.gov/datasets/genome/GCA_015547315.1	0	0	5571237	5571237	5571237	5571237	1	1	4621	5571237	0.417035	0.895736	5571237	100	1.75	P. dorei	NA	NA	1	USA	North America	homo sapiens
GCA_013361175	NCBI	GCA_013361175.1	https://www.ncbi.nlm.nih.gov/datasets/genome/GCA_015547385.1	0.0578552	12800	5346851	235812	4734221	55696.4	224	96	4635	4734221	0.421242	0.888684	23812.7	100	0.49	P. vulgatus	0	0	1	USA	North America	homo sapiens
GCA_013368705	NCBI	GCA_013368705.1	https://www.ncbi.nlm.nih.gov/datasets/genome/GCA_015548115.1	0.0668162	20830	5530637	146341	4695393	8764.88	842	631	5169	4695393	0.42405	0.884664	6543.71	100	3	P. vulgatus	0	0	1	USA	North America	homo sapiens
GCA_014982965	NCBI	GCA_014982965.1	https://www.ncbi.nlm.nih.gov/datasets/genome/GCA_015548125.1	0.066867	1900	5287210	773931	5259466	881202	25	6	4252	5259466	0.41948	0.900102	211412	99.99	0.01	P. dorei	NA	NA	NA			chicken
GCA_015547315	NCBI	GCA_015547315.1	https://www.ncbi.nlm.nih.gov/datasets/genome/GCA_015548855.1	0.0651035	10229	5343018	211656	4894850	97145.8	156	55	4552	4894850	0.422691	0.885339	34184.5	100	0.12	P. vulgatus	0	0	1	USA	North America	homo sapiens
GCA_015547385	NCBI	GCA_015547385.1	https://www.ncbi.nlm.nih.gov/datasets/genome/GCA_015549725.1	0.0454895	8945	5038536	269663	4627560	162533	121	31	4408	4627560	0.422385	0.888477	41566.9	100	0.35	P. vulgatus	0	0	1	USA	North America	homo sapiens
GCA_015548115	NCBI	GCA_015548115.1	https://www.ncbi.nlm.nih.gov/datasets/genome/GCA_015550585.1	0.0581209	7991	5390128	462710	4966508	185866	109	29	4444	4966508	0.416941	0.894698	49377.4	100	0.21	P. dorei	0	0	1	USA	North America	homo sapiens
GCA_015548125	NCBI	GCA_015548125.1	https://www.ncbi.nlm.nih.gov/datasets/genome/GCA_015550745.1	0.0553576	8864	5175829	265361	4621115	94106	143	55	4531	4621115	0.421659	0.88949	36132.6	100	0.28	P. vulgatus	0	0	1	USA	North America	homo sapiens
GCA_015548855	NCBI	GCA_015548855.1	https://www.ncbi.nlm.nih.gov/datasets/genome/GCA_015551025.1	0.0648657	2996	5264251	708392	5059914	329016	46	16	4353	5059914	0.419574	0.898534	114375	100	0.08	P. dorei	0	0	1	USA	North America	homo sapiens
GCA_015549725	NCBI	GCA_015549725.1	https://www.ncbi.nlm.nih.gov/datasets/genome/GCA_015551975.1	0.0698109	15959	5170125	163210	4727182	70823.6	228	73	4402	4727182	0.422209	0.883907	22606	100	0.43	P. vulgatus	0	0	1	USA	North America	homo sapiens
GCA_015550585	NCBI	GCA_015550585.1	https://www.ncbi.nlm.nih.gov/datasets/genome/GCA_015552815.1	0.0710615	4299	5327396	545004	5248707	532740	53	10	4328	5248707	0.418107	0.898213	100436	100	0.24	P. dorei	0	0	1	USA	North America	homo sapiens
GCA_015550745	NCBI	GCA_015550745.1	https://www.ncbi.nlm.nih.gov/datasets/genome/GCA_015553265.1	0.0669067	8692	5260737	181888	4803515	107362	134	49	4563	4803515	0.425805	0.892302	39194.4	100	0.44	P. vulgatus	0	0	1	USA	North America	homo sapiens
GCA_015551025	NCBI	GCA_015551025.1	https://www.ncbi.nlm.nih.gov/datasets/genome/GCA_015554125.1	0.0623517	4304	5147771	437057	4982856	514777	53	10	4131	4982856	0.416396	0.901511	97046.5	99.99	0.07	P. dorei	0	0	1	USA	North America	homo sapiens
GCA_015551975	NCBI	GCA_015551975.1	https://www.ncbi.nlm.nih.gov/datasets/genome/GCA_015554325.1	0.0468409	7247	4837075	312208	4678939	284534	91	17	3921	4678939	0.421716	0.892066	53075	100	0.01	P. vulgatus	0	0	1	USA	North America	homo sapiens
GCA_015552815	NCBI	GCA_015552815.1	https://www.ncbi.nlm.nih.gov/datasets/genome/GCA_015555055.1	0.0751847	9463	5187617	265361	4617816	85042.9	156	61	4551	4617816	0.421837	0.88931	33193.3	100	0.29	P. vulgatus	0	0	1	USA	North America	homo sapiens
GCA_015553265	NCBI	GCA_015553265.1	https://www.ncbi.nlm.nih.gov/datasets/genome/GCA_015555305.1	0.0512011	9492	4977174	233087	4744692	171627	124	29	4281	4744692	0.422802	0.885044	40062	100	1.08	P. vulgatus	0	0	1	USA	North America	homo sapiens
GCA_015554125	NCBI	GCA_015554125.1	https://www.ncbi.nlm.nih.gov/datasets/genome/GCA_015555435.1	0.0721402	4868	5487034	405599	5200002	140693	85	39	4534	5200002	0.418063	0.895283	64496.1	99.99	0.14	P. dorei	0	0	1	USA	North America	homo sapiens
GCA_015554325	NCBI	GCA_015554325.1	https://www.ncbi.nlm.nih.gov/datasets/genome/GCA_015555645.1	0.057314	9066	5324101	233805	4743066	87280.3	151	61	4620	4743066	0.4258	0.88785	35198.9	100	0.58	P. vulgatus	0	0	1	USA	North America	homo sapiens
GCA_015555055	NCBI	GCA_015555055.1	https://www.ncbi.nlm.nih.gov/datasets/genome/GCA_015555885.1	0.0611022	8344	5436390	322574	5005119	106596	131	51	4675	5005119	0.426139	0.894124	41435.5	100	0.63	P. vulgatus	0	0	1	USA	North America	homo sapiens
GCA_015555305	NCBI	GCA_015555305.1	https://www.ncbi.nlm.nih.gov/datasets/genome/GCA_015556625.1	0.0621415	9544	5172011	329273	4797092	143667	132	36	4405	4797092	0.421208	0.890714	39109.6	100	0.17	P. vulgatus	0	0	1	USA	North America	homo sapiens
GCA_015555435	NCBI	GCA_015555435.1	https://www.ncbi.nlm.nih.gov/datasets/genome/GCA_015556815.1	0.0508361	10225	4741948	199144	4387884	92979.4	154	51	3994	4387884	0.421179	0.889288	30725.5	100	0.01	P. vulgatus	0	0	1	USA	North America	homo sapiens
GCA_015555645	NCBI	GCA_015555645.1	https://www.ncbi.nlm.nih.gov/datasets/genome/GCA_015557255.1	0.0753137	10590	5251863	319726	4816616	90549.4	151	58	4479	4816616	0.420616	0.889011	34710.4	100	0.24	P. vulgatus	0	0	1	USA	North America	homo sapiens
GCA_015555885	NCBI	GCA_015555885.1	https://www.ncbi.nlm.nih.gov/datasets/genome/GCA_015557505.1	0.0567815	9940	5286115	168444	4943167	120139	144	44	4536	4943167	0.422799	0.891952	36640.1	100	0.45	P. vulgatus	0	0	1	USA	North America	homo sapiens
GCA_015556625	NCBI	GCA_015556625.1	https://www.ncbi.nlm.nih.gov/datasets/genome/GCA_015557525.1	0.0733669	7399	5261933	370863	5005315	146165	110	36	4517	5005315	0.425364	0.892346	47768.5	100	0.05	P. vulgatus	0	0	1	USA	North America	homo sapiens
GCA_015556815	NCBI	GCA_015556815.1	https://www.ncbi.nlm.nih.gov/datasets/genome/GCA_015557645.1	0.0533228	6792	5134634	467361	4870918	205385	93	25	4389	4870918	0.42327	0.891862	55138.1	100	0.01	P. vulgatus	0	0	1	USA	North America	homo sapiens
GCA_015557255	NCBI	GCA_015557255.1	https://www.ncbi.nlm.nih.gov/datasets/genome/GCA_015558775.1	0.0609963	21206	4872501	178958	4437080	78588.7	275	62	4096	4437080	0.423479	0.887643	17641.1	100	0.08	P. vulgatus	0	0	1	USA	North America	homo sapiens
GCA_015557505	NCBI	GCA_015557505.1	https://www.ncbi.nlm.nih.gov/datasets/genome/GCA_015558895.1	0.0490863	40198	4659110	72700	4341399	77651.8	462	60	3846	4341399	0.420643	0.832974	9997.65	98.43	0.02	P. vulgatus	0	0	1	USA	North America	homo sapiens
GCA_015557525	NCBI	GCA_015557525.1	https://www.ncbi.nlm.nih.gov/datasets/genome/GCA_015559115.1	0.0502496	6499	4599278	377344	4476050	219013	86	21	3719	4476050	0.418808	0.895019	53404.4	100	0.07	P. vulgatus	0	0	1	USA	North America	homo sapiens
GCA_015557645	NCBI	GCA_015557645.1	https://www.ncbi.nlm.nih.gov/datasets/genome/GCA_015559475.1	0.0663836	6064	5193027	512235	5106191	305472	77	17	4170	5106191	0.419986	0.897829	67363.2	100	0.05	P. dorei	0	0	1	USA	North America	homo sapiens
GCA_015558775	NCBI	GCA_015558775.1	https://www.ncbi.nlm.nih.gov/datasets/genome/GCA_015559705.1	0.0694816	9290	5121624	186471	4555895	96634.4	146	53	4331	4555895	0.424756	0.893448	35016	100	0.48	P. vulgatus	0	0	1	USA	North America	homo sapiens
GCA_015558895	NCBI	GCA_015558895.1	https://www.ncbi.nlm.nih.gov/datasets/genome/GCA_015559725.1	0.0620316	17406	5333944	139587	4864855	102576	227	52	4548	4864855	0.421013	0.883934	23420.9	100	0.19	P. dorei	0	0	1	USA	North America	homo sapiens
GCA_015559115	NCBI	GCA_015559115.1	https://www.ncbi.nlm.nih.gov/datasets/genome/GCA_015560875.1	0.050611	9397	4648460	186530	4418253	202107	117	23	3802	4418253	0.420172	0.893661	39650.1	100	0.02	P. vulgatus	0	0	1	USA	North America	homo sapiens
GCA_015559475	NCBI	GCA_015559475.1	https://www.ncbi.nlm.nih.gov/datasets/genome/GCA_015561035.1	0.0533568	8296	4880817	328852	4686441	180771	110	27	4126	4686441	0.420538	0.892241	44295.6	100	0.01	P. vulgatus	0	0	1	USA	North America	homo sapiens
GCA_015559705	NCBI	GCA_015559705.1	https://www.ncbi.nlm.nih.gov/datasets/genome/GCA_015561305.1	0.0618674	7193	5224529	341043	4791951	124394	103	42	4529	4791951	0.424257	0.889536	50653.7	100	0.03	P. vulgatus	0	0	1	USA	North America	homo sapiens
GCA_015559725	NCBI	GCA_015559725.1	https://www.ncbi.nlm.nih.gov/datasets/genome/GCA_015667255.1	0.0455139	7352	4849486	237887	4718455	210847	97	23	4080	4718455	0.420566	0.892985	49918.9	100	0.77	P. vulgatus	0	0	1	USA	North America	homo sapiens
GCA_015560875	NCBI	GCA_015560875.1	https://www.ncbi.nlm.nih.gov/datasets/genome/GCA_015667615.1	0.0761342	9417	5654097	307170	5265879	113082	127	50	4713	5265879	0.417485	0.893729	44446.3	100	0.24	P. dorei	0	0	1	USA	North America	homo sapiens
GCA_015561035	NCBI	GCA_015561035.1	https://www.ncbi.nlm.nih.gov/datasets/genome/GCA_015667825.1	0.0458814	8222	5696905	221998	4921076	85028.4	150	67	4994	4921076	0.427154	0.88927	37924.6	100	0.1	P. vulgatus	0	0	1	USA	North America	homo sapiens
GCA_015561305	NCBI	GCA_015561305.1	https://www.ncbi.nlm.nih.gov/datasets/genome/GCA_015668105.1	0.0612878	7226	4969268	293225	4778578	171354	94	29	4206	4778578	0.422346	0.891368	52787.7	100	0.09	P. vulgatus	0	0	1	USA	North America	homo sapiens
GCA_015667255	NCBI	GCA_015667255.1	https://www.ncbi.nlm.nih.gov/datasets/genome/GCA_015668525.1	0.0636846	7496	5298614	407172	4913207	170923	105	31	4480	4913207	0.424814	0.894166	50391.6	100	0.21	P. vulgatus	0	0	1	USA	North America	homo sapiens
GCA_015667615	NCBI	GCA_015667615.1	https://www.ncbi.nlm.nih.gov/datasets/genome/GCA_016766915.1	0.0499598	9393	5400288	242669	5000108	154294	129	35	4590	5000108	0.424666	0.891647	41789.9	100	0.37	P. vulgatus	0	0	1	USA	North America	homo sapiens
GCA_015667825	NCBI	GCA_015667825.1	https://www.ncbi.nlm.nih.gov/datasets/genome/GCA_016766935.1	0.0665599	42400	5020958	71811	4332624	44830	536	112	4225	4332624	0.422759	0.84502	9288.35	99.73	0.05	P. vulgatus	0	0	1	USA	North America	homo sapiens
GCA_015668105	NCBI	GCA_015668105.1	https://www.ncbi.nlm.nih.gov/datasets/genome/GCA_018289355.1	0.0407978	7880	5073284	292221	4877429	202931	104	25	4295	4877429	0.420535	0.892293	48705.8	100	0.04	P. vulgatus	0	0	1	USA	North America	homo sapiens
GCA_015668525	NCBI	GCA_015668525.1	https://www.ncbi.nlm.nih.gov/datasets/genome/GCA_018292105.1	0.0829819	40100	5084112	79381	4291995	38226.4	534	133	4305	4291995	0.419982	0.852438	9445.72	99.79	0.23	P. vulgatus	0	0	1	USA	North America	homo sapiens
GCA_016766915	NCBI	GCA_016766915.1	https://www.ncbi.nlm.nih.gov/datasets/genome/GCA_018588025.1	0	100	5141011	5140911	5141011	5141011	1	1	4207	5141011	0.422147	0.891627	5140911	100	0.24	P. vulgatus	NA	NA	1	Germany	Europe	homo sapiens
GCA_016766935	NCBI	GCA_016766935.1	https://www.ncbi.nlm.nih.gov/datasets/genome/GCA_018588045.1	0.00588508	100	5359526	5356644	5356744	2679763	2	2	4667	5356744	0.423132	0.891724	2679713	100	0.47	P. vulgatus	NA	NA	1	Germany	Europe	homo sapiens
GCA_018289355	NCBI	GCA_018289355.1	https://www.ncbi.nlm.nih.gov/datasets/genome/GCA_018588055.1	0.0212267	0	5306031	5298614	5298614	2.65302e+06	2	2	4466	5298614	0.423844	0.891509	2.65302e+06	100	0.53	P. vulgatus	0	0	1	USA	North America	homo sapiens
GCA_018292105	NCBI	GCA_018292105.1	https://www.ncbi.nlm.nih.gov/datasets/genome/GCA_018588075.1	0.0194359	200	5809609	5662170	5801528	1.93654e+06	5	3	4894	5801528	0.420177	0.892404	1.16188e+06	100	0.45	P. dorei	0	0	1	USA	North America	homo sapiens
GCA_018588025	NCBI	GCA_018588025.1	https://www.ncbi.nlm.nih.gov/datasets/genome/GCA_018588105.1	0.0756344	4000	5596659	609466	5266192	79952.3	110	70	4674	5266192	0.420796	0.898486	50842.4	100	0.4	P. dorei	0	1	1	Portugal	Europe	homo sapiens
GCA_018588045	NCBI	GCA_018588045.1	https://www.ncbi.nlm.nih.gov/datasets/genome/GCA_018588125.1	0.0576504	4500	5877097	527351	5690167	66034.8	134	89	5011	5690167	0.422469	0.89636	43825.4	100	0.65	P. dorei	0	1	1	Portugal	Europe	homo sapiens
GCA_018588055	NCBI	GCA_018588055.1	https://www.ncbi.nlm.nih.gov/datasets/genome/GCA_018588135.1	0.0733869	3900	5592723	609466	5269088	90205.2	101	62	4667	5269088	0.420718	0.898571	55334.9	100	0.39	P. dorei	0	1	1	Portugal	Europe	homo sapiens
GCA_018588075	NCBI	GCA_018588075.1	https://www.ncbi.nlm.nih.gov/datasets/genome/GCA_018785805.1	0.0620239	3100	5124212	963119	5094267	165297	62	31	4159	5094267	0.413973	0.90002	82598.6	100	0.48	P. dorei	0	1	1	Portugal	Europe	homo sapiens
GCA_018588105	NCBI	GCA_018588105.1	https://www.ncbi.nlm.nih.gov/datasets/genome/GCA_018785835.1	0.053496	3700	5122883	648189	4989192	155239	70	33	4163	4989192	0.413978	0.899881	73131.2	100	0.48	P. dorei	0	1	1	Portugal	Europe	homo sapiens
GCA_018588125	NCBI	GCA_018588125.1	https://www.ncbi.nlm.nih.gov/datasets/genome/GCA_018786115.1	0.0506	4800	5854163	527351	5683598	158221	85	37	4958	5683598	0.421703	0.896487	68816	100	0.63	P. dorei	0	1	1	Portugal	Europe	homo sapiens
GCA_018588135	NCBI	GCA_018588135.1	https://www.ncbi.nlm.nih.gov/datasets/genome/GCA_019041415.1	0.0765665	3000	5482038	670521	5225875	103435	83	53	4537	5225875	0.418555	0.897286	66012.5	100	0.11	P. dorei	0	1	1	Portugal	Europe	homo sapiens
GCA_018785805	NCBI	GCA_018785805.1	https://www.ncbi.nlm.nih.gov/datasets/genome/GCA_019041435.1	0.0547339	11286	5351509	191969	4870116	35676.7	273	150	4605	4870116	0.423508	0.889203	19561.3	100	0.27	P. vulgatus	0	0	1	Ireland	Europe	homo sapiens
GCA_018785835	NCBI	GCA_018785835.1	https://www.ncbi.nlm.nih.gov/datasets/genome/GCA_019041475.1	0.0632404	11211	5007571	269636	4726491	38519.8	246	130	4257	4726491	0.422083	0.890166	20310.4	100	0.38	P. vulgatus	0	0	1	Ireland	Europe	homo sapiens
GCA_018786115	NCBI	GCA_018786115.1	https://www.ncbi.nlm.nih.gov/datasets/genome/GCA_019041515.1	0.108701	7432	5610613	555319	5341662	59687.4	173	94	4741	5341662	0.420296	0.896531	32388.3	100	0.45	P. dorei	0	0	1	Ireland	Europe	homo sapiens
GCA_019041415	NCBI	GCA_019041415.1	https://www.ncbi.nlm.nih.gov/datasets/genome/GCA_019041535.1	0.0751532	9200	5498525	229173	4698111	35247	248	156	4797	4698111	0.425644	0.892203	22134.4	100	1.51	P. vulgatus	0	0	1	USA	North America	homo sapiens
GCA_019041435	NCBI	GCA_019041435.1	https://www.ncbi.nlm.nih.gov/datasets/genome/GCA_019041655.1	0.077125	9400	5490337	229173	4719311	34749	252	158	4795	4719311	0.425629	0.893113	21749.8	100	1.51	P. vulgatus	0	0	1	USA	North America	homo sapiens
GCA_019041475	NCBI	GCA_019041475.1	https://www.ncbi.nlm.nih.gov/datasets/genome/GCA_019041715.1	0.0697482	9400	4631939	259857	4465405	94529.4	143	49	3837	4465405	0.422301	0.891222	32325.4	100	0.01	P. vulgatus	0	0	1	USA	North America	homo sapiens
GCA_019041515	NCBI	GCA_019041515.1	https://www.ncbi.nlm.nih.gov/datasets/genome/GCA_019041755.1	0.0767397	9400	5507548	320400	4709297	34422.2	254	160	4813	4709297	0.425656	0.891623	21646.3	100	1.49	P. vulgatus	0	0	1	USA	North America	homo sapiens
GCA_019041535	NCBI	GCA_019041535.1	https://www.ncbi.nlm.nih.gov/datasets/genome/GCA_019041765.1	0.051785	9900	5364874	237601	4976358	63116.2	184	85	4558	4976358	0.423943	0.888634	29103.1	100	0.64	P. vulgatus	0	0	1	USA	North America	homo sapiens
GCA_019041655	NCBI	GCA_019041655.1	https://www.ncbi.nlm.nih.gov/datasets/genome/GCA_019041815.1	0.0758143	8900	5425477	320400	4680903	35693.9	241	152	4706	4680903	0.425599	0.890892	22475.4	100	1.44	P. vulgatus	0	0	1	USA	North America	homo sapiens
GCA_019041715	NCBI	GCA_019041715.1	https://www.ncbi.nlm.nih.gov/datasets/genome/GCA_019041855.1	0.0758595	9700	5501517	320400	4680368	35724.1	251	154	4797	4680368	0.425676	0.89246	21879.7	100	1.49	P. vulgatus	0	0	1	USA	North America	homo sapiens
GCA_019041755	NCBI	GCA_019041755.1	https://www.ncbi.nlm.nih.gov/datasets/genome/GCA_019042015.1	0.0763161	8600	5505115	407395	4747432	37706.3	232	146	4796	4747432	0.425296	0.89292	23691.9	100	1.5	P. vulgatus	0	0	1	USA	North America	homo sapiens
GCA_019041765	NCBI	GCA_019041765.1	https://www.ncbi.nlm.nih.gov/datasets/genome/GCA_019042075.1	0.0760095	9300	5509483	229173	4712137	34220.4	254	161	4813	4712137	0.425517	0.892139	21654.3	100	1.51	P. vulgatus	0	0	1	USA	North America	homo sapiens
GCA_019041815	NCBI	GCA_019041815.1	https://www.ncbi.nlm.nih.gov/datasets/genome/GCA_019042195.1	0.0750187	9300	5497420	229173	4698007	34145.5	254	161	4806	4698007	0.425613	0.892331	21606.8	100	1.52	P. vulgatus	0	0	1	USA	North America	homo sapiens
GCA_019041855	NCBI	GCA_019041855.1	https://www.ncbi.nlm.nih.gov/datasets/genome/GCA_019052755.1	0.0774624	9100	5488480	229172	4704678	36108.4	243	152	4794	4704678	0.425604	0.893088	22548.9	100	1.48	P. vulgatus	0	0	1	USA	North America	homo sapiens
GCA_019042015	NCBI	GCA_019042015.1	https://www.ncbi.nlm.nih.gov/datasets/genome/GCA_019061335.1	0.071031	8600	5344120	478473	4636172	41427.3	215	129	4632	4636172	0.423618	0.885048	24816.4	100	0.28	P. vulgatus	0	0	1	USA	North America	homo sapiens
GCA_019042075	NCBI	GCA_019042075.1	https://www.ncbi.nlm.nih.gov/datasets/genome/GCA_019125435.1	0.0442646	8300	4846299	339774	4749804	115388	125	42	3964	4749804	0.420806	0.892414	38704	100	0	P. vulgatus	0	0	1	USA	North America	homo sapiens
GCA_019042195	NCBI	GCA_019042195.1	https://www.ncbi.nlm.nih.gov/datasets/genome/GCA_019125635.1	0.0535698	6800	5047543	360826	4735555	58692.4	154	86	4265	4735555	0.422003	0.891129	32732.1	100	0.51	P. vulgatus	0	0	1	USA	North America	homo sapiens
GCA_019052755	NCBI	GCA_019052755.1	https://www.ncbi.nlm.nih.gov/datasets/genome/GCA_019125675.1	0.0568776	12600	5394886	164578	4440106	31922.4	295	169	4796	4440106	0.419859	0.879838	18245	100	0.61	P. vulgatus	0	0	1	USA	North America	homo sapiens
GCA_019061335	NCBI	GCA_019061335.1	https://www.ncbi.nlm.nih.gov/datasets/genome/GCA_019125895.1	0.0517671	8000	4576200	283655	4413045	152540	110	30	3718	4413045	0.423882	0.893086	41529.1	100	0.01	P. vulgatus	0	0	1	USA	North America	homo sapiens
GCA_019125435	NCBI	GCA_019125435.1	https://www.ncbi.nlm.nih.gov/datasets/genome/GCA_019125935.1	0.0732986	4900	5370816	584322	5315927	214833	74	25	4364	5315927	0.419776	0.899712	72512.4	100	0.05	P. dorei	0	0	1	USA	North America	homo sapiens
GCA_019125635	NCBI	GCA_019125635.1	https://www.ncbi.nlm.nih.gov/datasets/genome/GCA_019125945.1	0.0747956	11000	4622900	259857	4384272	73379.4	173	63	3834	4384272	0.422621	0.890276	26658.4	100	0.01	P. vulgatus	0	0	1	USA	North America	homo sapiens
GCA_019125675	NCBI	GCA_019125675.1	https://www.ncbi.nlm.nih.gov/datasets/genome/GCA_019125995.1	0.0642345	9200	4632917	259857	4462397	94549.3	141	49	3835	4462397	0.422291	0.890911	32792.3	100	0.01	P. vulgatus	0	0	1	USA	North America	homo sapiens
GCA_019125895	NCBI	GCA_019125895.1	https://www.ncbi.nlm.nih.gov/datasets/genome/GCA_019126015.1	0.0714355	13000	4601018	177239	4343212	61346.9	205	75	3822	4343212	0.423198	0.889672	22380.6	100	0.01	P. vulgatus	0	0	1	USA	North America	homo sapiens
GCA_019125935	NCBI	GCA_019125935.1	https://www.ncbi.nlm.nih.gov/datasets/genome/GCA_019126025.1	0.0652778	9500	4633678	259857	4463710	92673.6	145	50	3835	4463710	0.422327	0.891308	31890.9	100	0.01	P. vulgatus	0	0	1	USA	North America	homo sapiens
GCA_019125945	NCBI	GCA_019125945.1	https://www.ncbi.nlm.nih.gov/datasets/genome/GCA_019126045.1	0.0644216	9400	4631870	259857	4462178	94528	143	49	3834	4462178	0.422297	0.891318	32325	100	0.01	P. vulgatus	0	0	1	USA	North America	homo sapiens
GCA_019125995	NCBI	GCA_019125995.1	https://www.ncbi.nlm.nih.gov/datasets/genome/GCA_019126095.1	0.0647525	9500	4632262	216646	4459878	89082	147	52	3837	4459878	0.422307	0.891282	31447.4	100	0.01	P. vulgatus	0	0	1	USA	North America	homo sapiens
GCA_019126015	NCBI	GCA_019126015.1	https://www.ncbi.nlm.nih.gov/datasets/genome/GCA_019126135.1	0.0640873	9900	4632727	259857	4457640	81275.9	156	57	3839	4457640	0.4223	0.890634	29633.5	100	0.01	P. vulgatus	0	0	1	USA	North America	homo sapiens
GCA_019126025	NCBI	GCA_019126025.1	https://www.ncbi.nlm.nih.gov/datasets/genome/GCA_019126235.1	0.0631758	9500	4632181	259857	4461416	96503.8	143	48	3834	4461416	0.422296	0.89144	32326.4	100	0.01	P. vulgatus	0	0	1	USA	North America	homo sapiens
GCA_019126045	NCBI	GCA_019126045.1	https://www.ncbi.nlm.nih.gov/datasets/genome/GCA_019126365.1	0.0632802	9400	4631982	259857	4461786	90823.2	145	51	3835	4461786	0.422292	0.890858	31879.9	100	0.01	P. vulgatus	0	0	1	USA	North America	homo sapiens
GCA_019126095	NCBI	GCA_019126095.1	https://www.ncbi.nlm.nih.gov/datasets/genome/GCA_019126435.1	0.0615557	9500	4633784	259857	4454000	89111.2	147	52	3835	4454000	0.422295	0.891036	31457.7	100	0.01	P. vulgatus	0	0	1	USA	North America	homo sapiens
GCA_019126135	NCBI	GCA_019126135.1	https://www.ncbi.nlm.nih.gov/datasets/genome/GCA_019126455.1	0.0678879	9300	4632145	259857	4463171	90826.4	144	51	3838	4463171	0.422299	0.89115	32103.1	100	0.01	P. vulgatus	0	0	1	USA	North America	homo sapiens
GCA_019126235	NCBI	GCA_019126235.1	https://www.ncbi.nlm.nih.gov/datasets/genome/GCA_019126475.1	0.0648849	9300	4632146	259857	4461981	90826.4	144	51	3835	4461981	0.422291	0.890984	32103.1	100	0.01	P. vulgatus	0	0	1	USA	North America	homo sapiens
GCA_019126365	NCBI	GCA_019126365.1	https://www.ncbi.nlm.nih.gov/datasets/genome/GCA_019126755.1	0.0661156	9200	4631967	259857	4462632	90822.9	143	51	3833	4462632	0.422301	0.890981	32327	100	0.01	P. vulgatus	0	0	1	USA	North America	homo sapiens
GCA_019126435	NCBI	GCA_019126435.1	https://www.ncbi.nlm.nih.gov/datasets/genome/GCA_019127815.1	0.0880764	11400	4578413	188697	4347082	63589.1	186	72	3794	4347082	0.422334	0.888987	24553.8	100	0.01	P. vulgatus	0	0	1	USA	North America	homo sapiens
GCA_019126455	NCBI	GCA_019126455.1	https://www.ncbi.nlm.nih.gov/datasets/genome/GCA_019127895.1	0.0640593	9700	4632358	259857	4461572	94537.9	146	49	3833	4461572	0.422297	0.890897	31662	100	0.01	P. vulgatus	0	0	1	USA	North America	homo sapiens
GCA_019126475	NCBI	GCA_019126475.1	https://www.ncbi.nlm.nih.gov/datasets/genome/GCA_019128075.1	0.0664783	9300	4631880	259857	4459205	85775.6	147	54	3840	4459205	0.422309	0.891079	31446.1	100	0.01	P. vulgatus	0	0	1	USA	North America	homo sapiens
GCA_019126755	NCBI	GCA_019126755.1	https://www.ncbi.nlm.nih.gov/datasets/genome/GCA_019128085.1	0.0672833	9300	4633232	259857	4462667	89100.6	145	52	3838	4462667	0.422331	0.891306	31889.2	100	0.01	P. vulgatus	0	0	1	USA	North America	homo sapiens
GCA_019127815	NCBI	GCA_019127815.1	https://www.ncbi.nlm.nih.gov/datasets/genome/GCA_019128135.1	0.0608218	9500	5490868	280380	4876928	57798.6	190	95	4763	4876928	0.422978	0.890476	28849.3	100	0.08	P. vulgatus	0	0	1	USA	North America	homo sapiens
GCA_019127895	NCBI	GCA_019127895.1	https://www.ncbi.nlm.nih.gov/datasets/genome/GCA_019128155.1	0.0593283	9200	5497092	289330	4888475	53369.8	195	103	4774	4888475	0.423116	0.890882	28143	100	0.08	P. vulgatus	0	0	1	USA	North America	homo sapiens
GCA_019128075	NCBI	GCA_019128075.1	https://www.ncbi.nlm.nih.gov/datasets/genome/GCA_019128215.1	0.0646441	9100	5257738	283620	4648177	41728.1	217	126	4484	4648177	0.4232	0.890672	24187.3	100	1.37	P. vulgatus	0	0	1	USA	North America	homo sapiens
GCA_019128085	NCBI	GCA_019128085.1	https://www.ncbi.nlm.nih.gov/datasets/genome/GCA_019128315.1	0.0679093	8800	5553266	289330	4794101	36776.6	239	151	4891	4794101	0.424977	0.891581	23198.6	100	0.06	P. vulgatus	0	0	1	USA	North America	homo sapiens
GCA_019128135	NCBI	GCA_019128135.1	https://www.ncbi.nlm.nih.gov/datasets/genome/GCA_019128325.1	0.0611828	8800	5194363	289064	4820899	58363.6	177	89	4430	4820899	0.424933	0.891395	29297	100	0.12	P. vulgatus	0	0	1	USA	North America	homo sapiens
GCA_019128155	NCBI	GCA_019128155.1	https://www.ncbi.nlm.nih.gov/datasets/genome/GCA_019128415.1	0.0657881	9500	5074738	224390	4603676	44909.2	208	113	4321	4603676	0.423313	0.890629	24352.1	100	0.22	P. vulgatus	0	0	1	USA	North America	homo sapiens
GCA_019128215	NCBI	GCA_019128215.1	https://www.ncbi.nlm.nih.gov/datasets/genome/GCA_019128535.1	0.0651182	8600	5333942	315363	4733606	44823	205	119	4582	4733606	0.424355	0.890985	25977.3	100	1.33	P. vulgatus	0	0	1	USA	North America	homo sapiens
GCA_019128315	NCBI	GCA_019128315.1	https://www.ncbi.nlm.nih.gov/datasets/genome/GCA_019128545.1	0.0664989	9200	5186037	217825	4714259	54589.9	187	95	4410	4714259	0.424205	0.891276	27683.6	100	0.11	P. vulgatus	0	0	1	USA	North America	homo sapiens
GCA_019128325	NCBI	GCA_019128325.1	https://www.ncbi.nlm.nih.gov/datasets/genome/GCA_019128615.1	0.0646448	8800	5075378	283655	4564860	49275.5	191	103	4287	4564860	0.423024	0.891032	26526.6	100	1.32	P. vulgatus	0	0	1	USA	North America	homo sapiens
GCA_019128415	NCBI	GCA_019128415.1	https://www.ncbi.nlm.nih.gov/datasets/genome/GCA_019128655.1	0.0645836	8300	5257306	283619	4649528	42397.6	207	124	4492	4649528	0.423227	0.891111	25357.5	100	1.37	P. vulgatus	0	0	1	USA	North America	homo sapiens
GCA_019128535	NCBI	GCA_019128535.1	https://www.ncbi.nlm.nih.gov/datasets/genome/GCA_019128665.1	0.0702211	8900	5412874	380652	5044818	76237.7	160	71	4533	5044818	0.418352	0.894997	33774.8	100	0.04	P. dorei	0	0	1	USA	North America	homo sapiens
GCA_019128545	NCBI	GCA_019128545.1	https://www.ncbi.nlm.nih.gov/datasets/genome/GCA_019128715.1	0.0667966	10001	4994502	230482	4606310	54288.1	192	92	4185	4606310	0.422334	0.891096	25960.9	100	0.15	P. vulgatus	0	0	1	USA	North America	homo sapiens
GCA_019128615	NCBI	GCA_019128615.1	https://www.ncbi.nlm.nih.gov/datasets/genome/GCA_019128745.1	0.0649289	8600	5076434	287694	4622919	51277.1	185	99	4291	4622919	0.423013	0.891083	27393.7	100	1.32	P. vulgatus	0	0	1	USA	North America	homo sapiens
GCA_019128655	NCBI	GCA_019128655.1	https://www.ncbi.nlm.nih.gov/datasets/genome/GCA_019128755.1	0.0632459	8900	5253687	283654	4641879	44522.8	207	118	4486	4641879	0.423866	0.891051	25337.1	100	1.24	P. vulgatus	0	0	1	USA	North America	homo sapiens
GCA_019128665	NCBI	GCA_019128665.1	https://www.ncbi.nlm.nih.gov/datasets/genome/GCA_019128875.1	0.0650249	7600	4664456	283654	4280993	42793.2	185	109	3984	4280993	0.423163	0.890431	25172.2	94.2	0.01	P. vulgatus	0	0	1	USA	North America	homo sapiens
GCA_019128715	NCBI	GCA_019128715.1	https://www.ncbi.nlm.nih.gov/datasets/genome/GCA_019129475.1	0.0681729	9500	4959535	230231	4481755	48150.8	198	103	4158	4481755	0.422562	0.891425	25000.2	100	0.14	P. vulgatus	0	0	1	USA	North America	homo sapiens
GCA_019128745	NCBI	GCA_019128745.1	https://www.ncbi.nlm.nih.gov/datasets/genome/GCA_019129485.1	0.0642832	8600	5253846	283655	4648189	44150	205	119	4487	4648189	0.42386	0.891102	25586.6	100	1.24	P. vulgatus	0	0	1	USA	North America	homo sapiens
GCA_019128755	NCBI	GCA_019128755.1	https://www.ncbi.nlm.nih.gov/datasets/genome/GCA_019129515.1	0.0640439	8500	5253203	283654	4656413	46080.7	199	114	4484	4656413	0.423861	0.891068	26355.3	100	1.24	P. vulgatus	0	0	1	USA	North America	homo sapiens
GCA_019128875	NCBI	GCA_019128875.1	https://www.ncbi.nlm.nih.gov/datasets/genome/GCA_019129535.1	0.0695317	9500	5414426	379906	5081812	74170.2	168	73	4538	5081812	0.418348	0.895434	32172.2	100	0.04	P. dorei	0	0	1	USA	North America	homo sapiens
GCA_019129475	NCBI	GCA_019129475.1	https://www.ncbi.nlm.nih.gov/datasets/genome/GCA_019129555.1	0.0395132	12800	5240418	266441	4889147	81881.5	192	64	4436	4889147	0.421341	0.888429	27227.2	100	0.98	P. vulgatus	0	0	1	USA	North America	homo sapiens
GCA_019129485	NCBI	GCA_019129485.1	https://www.ncbi.nlm.nih.gov/datasets/genome/GCA_019129575.1	0.0394679	12000	5235998	266441	4843255	80553.8	185	65	4441	4843255	0.421336	0.889499	28237.8	100	0.98	P. vulgatus	0	0	1	USA	North America	homo sapiens
GCA_019129515	NCBI	GCA_019129515.1	https://www.ncbi.nlm.nih.gov/datasets/genome/GCA_019129595.1	0.0397785	12100	5262242	266441	4932598	86266.3	182	61	4450	4932598	0.421476	0.888457	28846.9	100	0.92	P. vulgatus	0	0	1	USA	North America	homo sapiens
GCA_019129535	NCBI	GCA_019129535.1	https://www.ncbi.nlm.nih.gov/datasets/genome/GCA_019129605.1	0.0400914	12500	5258118	266441	4886509	82158.1	189	64	4450	4886509	0.421474	0.888842	27754.6	100	0.93	P. vulgatus	0	0	1	USA	North America	homo sapiens
GCA_019129555	NCBI	GCA_019129555.1	https://www.ncbi.nlm.nih.gov/datasets/genome/GCA_019129635.1	0.0396679	12500	5259004	266441	4926555	79681.9	191	66	4454	4926555	0.421484	0.888885	27468.6	100	0.92	P. vulgatus	0	0	1	USA	North America	homo sapiens
GCA_019129575	NCBI	GCA_019129575.1	https://www.ncbi.nlm.nih.gov/datasets/genome/GCA_019129675.1	0.040449	12400	5257905	266441	4850281	75112.9	194	70	4452	4850281	0.421456	0.888948	27038.7	100	0.92	P. vulgatus	0	0	1	USA	North America	homo sapiens
GCA_019129595	NCBI	GCA_019129595.1	https://www.ncbi.nlm.nih.gov/datasets/genome/GCA_019129775.1	0.0456304	12400	5259174	266441	4905739	74072.9	195	71	4457	4905739	0.421469	0.888757	26906.5	100	0.91	P. vulgatus	0	0	1	USA	North America	homo sapiens
GCA_019129605	NCBI	GCA_019129605.1	https://www.ncbi.nlm.nih.gov/datasets/genome/GCA_019129795.1	0.0398551	12500	5257881	266441	4905097	82154.4	189	64	4455	4905097	0.421461	0.888999	27753.3	100	0.92	P. vulgatus	0	0	1	USA	North America	homo sapiens
GCA_019129635	NCBI	GCA_019129635.1	https://www.ncbi.nlm.nih.gov/datasets/genome/GCA_019129895.1	0.0397818	12300	5258181	266441	4885333	78480.3	190	67	4456	4885333	0.421472	0.88915	27609.9	100	0.92	P. vulgatus	0	0	1	USA	North America	homo sapiens
GCA_019129675	NCBI	GCA_019129675.1	https://www.ncbi.nlm.nih.gov/datasets/genome/GCA_019129925.1	0.0398656	12500	5146130	266441	4817867	81684.6	188	63	4335	4817867	0.421018	0.888141	27306.5	100	0.85	P. vulgatus	0	0	1	USA	North America	homo sapiens
GCA_019129775	NCBI	GCA_019129775.1	https://www.ncbi.nlm.nih.gov/datasets/genome/GCA_019129995.1	0.040255	12100	5259816	266642	4930345	86226.5	182	61	4448	4930345	0.421478	0.888546	28833.6	100	0.92	P. vulgatus	0	0	1	USA	North America	homo sapiens
GCA_019129795	NCBI	GCA_019129795.1	https://www.ncbi.nlm.nih.gov/datasets/genome/GCA_019130095.1	0.0872002	9300	5010567	376346	4756217	52742.8	188	95	4255	4756217	0.422839	0.892959	26602.5	100	0.12	P. vulgatus	0	0	1	USA	North America	homo sapiens
GCA_019129895	NCBI	GCA_019129895.1	https://www.ncbi.nlm.nih.gov/datasets/genome/GCA_019130115.1	0.0856789	9600	5009916	291700	4754751	56930.9	184	88	4249	4754751	0.422825	0.89258	27175.6	100	0.12	P. vulgatus	0	0	1	USA	North America	homo sapiens
GCA_019129925	NCBI	GCA_019129925.1	https://www.ncbi.nlm.nih.gov/datasets/genome/GCA_019130515.1	0.0856175	9600	5011201	288527	4753187	53310.6	190	94	4253	4753187	0.422845	0.892653	26324.2	100	0.12	P. vulgatus	0	0	1	USA	North America	homo sapiens
GCA_019129995	NCBI	GCA_019129995.1	https://www.ncbi.nlm.nih.gov/datasets/genome/GCA_019130535.1	0.0857532	9700	5010849	199997	4760247	58265.7	183	86	4251	4760247	0.422839	0.892837	27328.7	100	0.12	P. vulgatus	0	0	1	USA	North America	homo sapiens
GCA_019130095	NCBI	GCA_019130095.1	https://www.ncbi.nlm.nih.gov/datasets/genome/GCA_019130815.1	0.0852951	9500	5009517	288527	4752404	55661.3	185	90	4250	4752404	0.422855	0.892765	27027.1	100	0.12	P. vulgatus	0	0	1	USA	North America	homo sapiens
GCA_019130115	NCBI	GCA_019130115.1	https://www.ncbi.nlm.nih.gov/datasets/genome/GCA_019130915.1	0.0852459	9300	5010005	288785	4752948	58255.9	179	86	4248	4752948	0.422842	0.892871	27936.9	100	0.12	P. vulgatus	0	0	1	USA	North America	homo sapiens
GCA_019130515	NCBI	GCA_019130515.1	https://www.ncbi.nlm.nih.gov/datasets/genome/GCA_019130925.1	0.0889257	10000	5010418	288527	4764335	55671.3	190	90	4250	4764335	0.422849	0.892467	26318	100	0.12	P. vulgatus	0	0	1	USA	North America	homo sapiens
GCA_019130535	NCBI	GCA_019130535.1	https://www.ncbi.nlm.nih.gov/datasets/genome/GCA_019131105.1	0.0862536	9900	5010081	235477	4759611	56293	188	89	4253	4759611	0.422819	0.892742	26596.7	100	0.12	P. vulgatus	0	0	1	USA	North America	homo sapiens
GCA_019130815	NCBI	GCA_019130815.1	https://www.ncbi.nlm.nih.gov/datasets/genome/GCA_019131275.1	0.0877373	9600	5012304	288527	4755364	52211.5	192	96	4259	4755364	0.422833	0.892362	26055.8	100	0.12	P. vulgatus	0	0	1	USA	North America	homo sapiens
GCA_019130915	NCBI	GCA_019130915.1	https://www.ncbi.nlm.nih.gov/datasets/genome/GCA_019131715.1	0.0856437	9700	5010677	288527	4717370	51656.5	194	97	4253	4717370	0.422844	0.892534	25778.2	100	0.12	P. vulgatus	0	0	1	USA	North America	homo sapiens
GCA_019130925	NCBI	GCA_019130925.1	https://www.ncbi.nlm.nih.gov/datasets/genome/GCA_019131875.1	0.0827057	11700	5005864	288491	4697978	47674.9	222	105	4255	4697978	0.423016	0.891663	22496.2	100	0.11	P. vulgatus	0	0	1	USA	North America	homo sapiens
GCA_019131105	NCBI	GCA_019131105.1	https://www.ncbi.nlm.nih.gov/datasets/genome/GCA_019132155.1	0.0650891	7300	4998190	336632	4776238	108656	119	46	4224	4776238	0.421077	0.893461	41940.3	100	0.02	P. vulgatus	0	0	1	USA	North America	homo sapiens
GCA_019131275	NCBI	GCA_019131275.1	https://www.ncbi.nlm.nih.gov/datasets/genome/GCA_019132175.1	0.0634962	7900	4913194	370469	4670291	94484.5	131	52	4121	4670291	0.421283	0.892445	37445	100	0.1	P. vulgatus	0	0	1	USA	North America	homo sapiens
GCA_019131715	NCBI	GCA_019131715.1	https://www.ncbi.nlm.nih.gov/datasets/genome/GCA_019132215.1	0.0592206	9000	5249539	336827	4695207	49995.6	195	105	4540	4695207	0.425501	0.891229	26874.6	100	0.25	P. vulgatus	0	0	1	USA	North America	homo sapiens
GCA_019131875	NCBI	GCA_019131875.1	https://www.ncbi.nlm.nih.gov/datasets/genome/GCA_019132435.1	0.0532487	9500	5144905	199986	4691014	70478.2	168	73	4337	4691014	0.42148	0.888119	30567.9	100	0.36	P. vulgatus	0	0	1	USA	North America	homo sapiens
GCA_019132155	NCBI	GCA_019132155.1	https://www.ncbi.nlm.nih.gov/datasets/genome/GCA_019802645.1	0.0598336	8200	5247202	409520	4691730	49501.9	188	106	4537	4691730	0.4255	0.891674	27867	100	0.28	P. vulgatus	0	0	1	USA	North America	homo sapiens
GCA_019132175	NCBI	GCA_019132175.1	https://www.ncbi.nlm.nih.gov/datasets/genome/GCA_019802665.1	0.0608635	8900	5465306	261158	5212585	133300	130	41	4595	5212585	0.420059	0.895424	41972.4	100	0.18	P. dorei	0	0	1	USA	North America	homo sapiens
GCA_019132215	NCBI	GCA_019132215.1	https://www.ncbi.nlm.nih.gov/datasets/genome/GCA_020091465.1	0.0541224	10400	5810200	349299	5259984	32641.6	282	178	5232	5259984	0.42571	0.889376	20566.7	100	0.62	P. vulgatus	0	0	1	USA	North America	homo sapiens
GCA_019132435	NCBI	GCA_019132435.1	https://www.ncbi.nlm.nih.gov/datasets/genome/GCA_020538405.1	0.060417	11400	5437313	198601	4521028	34632.6	271	157	4834	4521028	0.419778	0.877988	20021.8	100	0.64	P. vulgatus	0	0	1	USA	North America	homo sapiens
GCA_019802645	NCBI	GCA_019802645.1	https://www.ncbi.nlm.nih.gov/datasets/genome/GCA_020539145.1	0.063417	2500	5505895	1132780	5339412	289784	44	19	4541	5339412	0.418143	0.897094	125077	99.99	0.33	P. dorei	NA	NA	0	China	Asia	homo sapiens
GCA_019802665	NCBI	GCA_019802665.1	https://www.ncbi.nlm.nih.gov/datasets/genome/GCA_020554725.1	0.0469477	7120	5033770	322841	4753436	152538	106	33	4196	4753436	0.422874	0.889736	47421.2	100	0.02	P. vulgatus	NA	NA	NA	NA	NA	NA
GCA_020091465	NCBI	GCA_020091465.1	https://www.ncbi.nlm.nih.gov/datasets/genome/GCA_020557795.1	0.0571027	0	5293332	5215841	5215841	1323333	4	4	4495	5215841	0.424268	0.889725	1323333	100	0.14	P. vulgatus	0	1	1	USA	North America	homo sapiens
GCA_020538405	NCBI	GCA_020538405.1	https://www.ncbi.nlm.nih.gov/datasets/genome/GCA_020558215.1	0.0668435	8800	4659933	407930	4527399	27903.8	255	167	3950	4527399	0.422199	0.892122	18239.7	100	0.9	P. vulgatus	0	0	1	USA	North America	homo sapiens
GCA_020539145	NCBI	GCA_020539145.1	https://www.ncbi.nlm.nih.gov/datasets/genome/GCA_020558905.1	0.0677245	9400	4639307	408217	4525549	56576.9	176	82	3871	4525549	0.422382	0.892062	26306.3	100	0.01	P. vulgatus	0	0	1	USA	North America	homo sapiens
GCA_020554725	NCBI	GCA_020554725.1	https://www.ncbi.nlm.nih.gov/datasets/genome/GCA_020559185.1	0.0631243	9000	5237816	410223	4664104	44767.7	207	117	4541	4664104	0.425479	0.892049	25260	100	0.29	P. vulgatus	0	0	1	USA	North America	homo sapiens
GCA_020557795	NCBI	GCA_020557795.1	https://www.ncbi.nlm.nih.gov/datasets/genome/GCA_020559195.1	0.0849402	8900	5726678	276087	5211638	41497.7	227	138	4941	5211638	0.42115	0.892244	25188.4	100	0.2	P. dorei	0	0	1	USA	North America	homo sapiens
GCA_020558215	NCBI	GCA_020558215.1	https://www.ncbi.nlm.nih.gov/datasets/genome/GCA_020559225.1	0.0689805	10500	5138413	248005	4682269	42118.1	227	122	4473	4682269	0.423798	0.891524	22589.9	100	0.11	P. vulgatus	0	0	1	USA	North America	homo sapiens
GCA_020558905	NCBI	GCA_020558905.1	https://www.ncbi.nlm.nih.gov/datasets/genome/GCA_020559265.1	0.0630275	9600	5267077	350871	4690780	21764.8	338	242	4660	4690780	0.425532	0.891334	15554.7	100	0.27	P. vulgatus	0	0	1	USA	North America	homo sapiens
GCA_020559185	NCBI	GCA_020559185.1	https://www.ncbi.nlm.nih.gov/datasets/genome/GCA_020560185.1	0.0635777	9400	5241422	340456	4743127	37438.7	234	140	4556	4743127	0.425506	0.891015	22359.1	100	0.27	P. vulgatus	0	0	1	USA	North America	homo sapiens
GCA_020559195	NCBI	GCA_020559195.1	https://www.ncbi.nlm.nih.gov/datasets/genome/GCA_020560225.1	0.0544262	9300	5476772	241013	5211095	111771	142	49	4614	5211095	0.419891	0.895828	38503.3	100	0.18	P. dorei	0	0	1	USA	North America	homo sapiens
GCA_020559225	NCBI	GCA_020559225.1	https://www.ncbi.nlm.nih.gov/datasets/genome/GCA_020560565.1	0.0601788	9400	5518703	261114	5196896	19363.9	379	285	4823	5196896	0.419742	0.894681	14536.4	100	0.71	P. dorei	0	0	1	USA	North America	homo sapiens
GCA_020559265	NCBI	GCA_020559265.1	https://www.ncbi.nlm.nih.gov/datasets/genome/GCA_020560605.1	0.05492	9100	5484801	261125	5193998	64527.1	176	85	4644	5193998	0.419871	0.895879	31111.9	100	0.2	P. dorei	0	0	1	USA	North America	homo sapiens
GCA_020560185	NCBI	GCA_020560185.1	https://www.ncbi.nlm.nih.gov/datasets/genome/GCA_020560765.1	0.0542359	10900	5579281	280225	5038091	54698.8	211	102	4874	5038091	0.424667	0.887891	26390.4	100	1.79	P. vulgatus	0	0	1	USA	North America	homo sapiens
GCA_020560225	NCBI	GCA_020560225.1	https://www.ncbi.nlm.nih.gov/datasets/genome/GCA_020560775.1	0.0596755	8300	5533209	258695	5212472	28818.8	275	192	4690	5212472	0.4194	0.894575	20090.6	100	0.18	P. dorei	0	0	1	USA	North America	homo sapiens
GCA_020560565	NCBI	GCA_020560565.1	https://www.ncbi.nlm.nih.gov/datasets/genome/GCA_020560835.1	0.052288	9400	5479042	241013	5210559	91317.4	154	60	4619	5210559	0.419886	0.895622	35517.2	100	0.18	P. dorei	0	0	1	USA	North America	homo sapiens
GCA_020560605	NCBI	GCA_020560605.1	https://www.ncbi.nlm.nih.gov/datasets/genome/GCA_020562145.1	0.0631857	9100	5230976	239396	4649705	43957.8	210	119	4532	4649705	0.425531	0.892252	24866.1	100	0.29	P. vulgatus	0	0	1	USA	North America	homo sapiens
GCA_020560765	NCBI	GCA_020560765.1	https://www.ncbi.nlm.nih.gov/datasets/genome/GCA_020563305.1	0.0610338	13100	5310966	209634	4500832	29342.4	312	181	4742	4500832	0.418984	0.882366	16980.3	100	0.59	P. vulgatus	0	0	1	USA	North America	homo sapiens
GCA_020560775	NCBI	GCA_020560775.1	https://www.ncbi.nlm.nih.gov/datasets/genome/GCA_020563465.1	0.0518622	9500	5060266	228608	4600083	51635.4	193	98	4342	4600083	0.422285	0.889169	26169.8	100	0.06	P. vulgatus	0	0	1	USA	North America	homo sapiens
GCA_020560835	NCBI	GCA_020560835.1	https://www.ncbi.nlm.nih.gov/datasets/genome/GCA_020563555.1	0.054292	9200	4843903	228543	4602813	50988.5	187	95	4114	4602813	0.419262	0.888332	25854	100	0.05	P. vulgatus	0	0	1	USA	North America	homo sapiens
GCA_020562145	NCBI	GCA_020562145.1	https://www.ncbi.nlm.nih.gov/datasets/genome/GCA_020563595.1	0.0610913	13100	5384677	164534	4448370	26789.4	332	201	4831	4448370	0.419901	0.882285	16179.4	100	0.57	P. vulgatus	0	0	1	USA	North America	homo sapiens
GCA_020563305	NCBI	GCA_020563305.1	https://www.ncbi.nlm.nih.gov/datasets/genome/GCA_020708815.1	0.060845	13300	5381123	164534	4438309	26639.2	335	202	4829	4438309	0.419916	0.88243	16023.4	100	0.57	P. vulgatus	0	0	1	USA	North America	homo sapiens
GCA_020563465	NCBI	GCA_020563465.1	https://www.ncbi.nlm.nih.gov/datasets/genome/GCA_020708835.1	0.0607253	12800	5391960	164534	4470894	20119.3	396	268	4882	4470894	0.419894	0.882546	13583.7	100	0.65	P. vulgatus	0	0	1	USA	North America	homo sapiens
GCA_020563555	NCBI	GCA_020563555.1	https://www.ncbi.nlm.nih.gov/datasets/genome/GCA_020708915.1	0.0598745	13000	5385525	164534	4456054	25768.1	339	209	4841	4456054	0.419893	0.882528	15848.2	100	0.57	P. vulgatus	0	0	1	USA	North America	homo sapiens
GCA_020563595	NCBI	GCA_020563595.1	https://www.ncbi.nlm.nih.gov/datasets/genome/GCA_020827675.1	0.0605788	13000	5383833	164534	4455342	27609.4	325	195	4826	4455342	0.419896	0.881966	16525.6	100	0.58	P. vulgatus	0	0	1	USA	North America	homo sapiens
GCA_020708815	NCBI	GCA_020708815.1	https://www.ncbi.nlm.nih.gov/datasets/genome/GCA_020827685.1	0.0681101	9700	4675826	407930	4515887	20154.4	329	232	4007	4515887	0.423415	0.891389	14182.8	100	0.01	P. vulgatus	0	0	1	USA	North America	homo sapiens
GCA_020708835	NCBI	GCA_020708835.1	https://www.ncbi.nlm.nih.gov/datasets/genome/GCA_020827695.1	0.0756727	10300	4709816	407930	4502084	12798.4	471	368	4125	4502084	0.423079	0.890123	9977.74	100	0.52	P. vulgatus	0	0	1	USA	North America	homo sapiens
GCA_020708915	NCBI	GCA_020708915.1	https://www.ncbi.nlm.nih.gov/datasets/genome/GCA_020827705.1	0.0826604	14200	4660252	172470	4408513	22956.9	345	203	3966	4408513	0.423108	0.888194	13466.8	100	0.02	P. vulgatus	0	0	1	USA	North America	homo sapiens
GCA_020827675	NCBI	GCA_020827675.1	https://www.ncbi.nlm.nih.gov/datasets/genome/GCA_020827715.1	0.0672405	6551	4992041	398729	4571482	156001	97	32	4184	4571482	0.423465	0.894782	51396.8	100	0.03	P. vulgatus	NA	NA	0	China	Asia	homo sapiens
GCA_020827685	NCBI	GCA_020827685.1	https://www.ncbi.nlm.nih.gov/datasets/genome/GCA_020827855.1	0.0538681	6700	5197387	366318	4796934	140470	104	37	4329	4796934	0.425938	0.893878	49910.5	100	0.37	P. vulgatus	NA	NA	0	China	Asia	homo sapiens
GCA_020827695	NCBI	GCA_020827695.1	https://www.ncbi.nlm.nih.gov/datasets/genome/GCA_020885715.1	0.0473974	7115	5047775	258756	4787687	132836	109	38	4317	4787687	0.424169	0.890208	46244.6	100	0.06	P. vulgatus	NA	NA	0	China	Asia	homo sapiens
GCA_020827705	NCBI	GCA_020827705.1	https://www.ncbi.nlm.nih.gov/datasets/genome/GCA_020885855.1	0.0595385	9462	5093465	218496	4562214	45477.4	206	112	4387	4562214	0.422394	0.885711	24679.6	100	0.03	P. vulgatus	NA	NA	0	China	Asia	homo sapiens
GCA_020827715	NCBI	GCA_020827715.1	https://www.ncbi.nlm.nih.gov/datasets/genome/GCA_021406345.1	0.0469477	7120	5033770	322841	4753436	152538	106	33	4196	4753436	0.422874	0.889736	47421.2	100	0.02	P. vulgatus	NA	NA	0	China	Asia	homo sapiens
GCA_020827855	NCBI	GCA_020827855.1	https://www.ncbi.nlm.nih.gov/datasets/genome/GCA_021406405.1	0.0662678	4930	5092706	411794	4904367	164281	83	31	4221	4904367	0.4221	0.891474	61298.5	100	0.02	P. vulgatus	NA	NA	0	China	Asia	homo sapiens
GCA_020885715	NCBI	GCA_020885715.1	https://www.ncbi.nlm.nih.gov/datasets/genome/GCA_021406445.1	0	0	4572899	4572899	4572899	4572899	1	1	3784	4572899	0.420485	0.891491	4572899	98.09	0.02	P. vulgatus	0	0	0	Japan	Asia	homo sapiens
GCA_020885855	NCBI	GCA_020885855.1	https://www.ncbi.nlm.nih.gov/datasets/genome/GCA_021406545.1	0.023296	0	4977532	4957189	4957189	995506	5	5	4172	4957189	0.42243	0.890283	995506	100	0.02	P. vulgatus	NA	NA	NA			homo sapiens
GCA_021406345	NCBI	GCA_021406345.1	https://www.ncbi.nlm.nih.gov/datasets/genome/GCA_021409325.1	0.0497196	6800	5258777	376839	4727540	57788.8	159	91	4488	4727540	0.425287	0.895408	33031.3	100	0.15	P. vulgatus	0	1	1	USA	North America	homo sapiens
GCA_021406405	NCBI	GCA_021406405.1	https://www.ncbi.nlm.nih.gov/datasets/genome/GCA_021409365.1	0.0686051	10800	5401414	207626	4696677	27699.6	303	195	4776	4696677	0.425386	0.888218	17790.8	100	0.11	P. vulgatus	0	1	1	USA	North America	homo sapiens
GCA_021406445	NCBI	GCA_021406445.1	https://www.ncbi.nlm.nih.gov/datasets/genome/GCA_021409405.1	0.0642117	8100	5557166	330947	4941211	34303.5	243	162	4944	4941211	0.425779	0.890768	22835.7	100	1.1	P. vulgatus	0	1	1	USA	North America	homo sapiens
GCA_021406545	NCBI	GCA_021406545.1	https://www.ncbi.nlm.nih.gov/datasets/genome/GCA_021409785.1	0.090521	6500	5425138	512667	5189877	123299	109	44	4460	5189877	0.4185	0.895532	49712.3	100	0.13	P. dorei	0	1	1	USA	North America	homo sapiens
GCA_021409325	NCBI	GCA_021409325.1	https://www.ncbi.nlm.nih.gov/datasets/genome/GCA_021410025.1	0.0605427	5614	5921054	502624	5613983	155817	94	38	5190	5613983	0.422569	0.896471	62930.2	100	0.3	P. dorei	NA	1	NA			homo sapiens
GCA_021409365	NCBI	GCA_021409365.1	https://www.ncbi.nlm.nih.gov/datasets/genome/GCA_021410045.1	0.0355285	4606	5238427	485258	5209250	523843	56	10	4242	5209250	0.418543	0.897258	93461.1	99.99	0.26	P. dorei	NA	NA	NA			homo sapiens
GCA_021409405	NCBI	GCA_021409405.1	https://www.ncbi.nlm.nih.gov/datasets/genome/GCA_021410085.1	0.053071	5112	5361296	569746	5289280	335081	67	16	4452	5289280	0.415621	0.8959	79943	100	0.23	P. dorei	NA	NA	NA			homo sapiens
GCA_021409785	NCBI	GCA_021409785.1	https://www.ncbi.nlm.nih.gov/datasets/genome/GCA_021410115.1	0.0863407	7400	5738070	434755	5300911	40695.5	215	141	4893	5300911	0.42259	0.895611	26654.3	100	0.44	P. dorei	0	1	1	USA	North America	homo sapiens
GCA_021410025	NCBI	GCA_021410025.1	https://www.ncbi.nlm.nih.gov/datasets/genome/GCA_021410135.1	0.0688388	5400	5148742	643161	4978305	114416	99	45	4236	4978305	0.415865	0.895495	51952.9	99.99	1.22	P. dorei	0	1	1	USA	North America	homo sapiens
GCA_021410045	NCBI	GCA_021410045.1	https://www.ncbi.nlm.nih.gov/datasets/genome/GCA_021410225.1	0.0705613	5400	5148391	643137	4977518	119730	97	43	4236	4977518	0.415856	0.895092	53020.5	99.99	1.22	P. dorei	0	1	1	USA	North America	homo sapiens
GCA_021410085	NCBI	GCA_021410085.1	https://www.ncbi.nlm.nih.gov/datasets/genome/GCA_021410285.1	0.0624112	8800	5186082	270049	4650785	43580.5	207	119	4571	4650785	0.424778	0.890778	25011	100	0.84	P. vulgatus	0	1	1	USA	North America	homo sapiens
GCA_021410115	NCBI	GCA_021410115.1	https://www.ncbi.nlm.nih.gov/datasets/genome/GCA_021410585.1	0.0721443	7100	5447486	413399	5044832	52888.2	174	103	4692	5044832	0.4252	0.889778	31266.6	100	0.42	P. vulgatus	0	1	1	USA	North America	homo sapiens
GCA_021410135	NCBI	GCA_021410135.1	https://www.ncbi.nlm.nih.gov/datasets/genome/GCA_021410705.1	0.0777158	7200	5494776	319451	5216778	66202.1	155	83	4581	5216778	0.41883	0.893679	35403.7	99.99	0.14	P. dorei	0	1	1	USA	North America	homo sapiens
GCA_021410225	NCBI	GCA_021410225.1	https://www.ncbi.nlm.nih.gov/datasets/genome/GCA_021410715.1	0.0668201	7600	4918008	304388	4684572	104638	123	47	4091	4684572	0.419799	0.893596	39922	100	0.05	P. vulgatus	0	1	1	USA	North America	homo sapiens
GCA_021410285	NCBI	GCA_021410285.1	https://www.ncbi.nlm.nih.gov/datasets/genome/GCA_021411025.1	0.0685212	8700	5305413	290721	4714688	38725.6	224	137	4656	4714688	0.424926	0.888749	23646	100	0.18	P. vulgatus	0	1	1	USA	North America	homo sapiens
GCA_021410585	NCBI	GCA_021410585.1	https://www.ncbi.nlm.nih.gov/datasets/genome/GCA_021411125.1	0.0705319	10400	5353695	180370	4792854	42155.1	231	127	4656	4792854	0.425304	0.891575	23131.1	100	1.33	P. vulgatus	0	1	1	USA	North America	homo sapiens
GCA_021410705	NCBI	GCA_021410705.1	https://www.ncbi.nlm.nih.gov/datasets/genome/GCA_021411185.1	0.0579171	11100	5125149	218763	4675115	43068.5	230	119	4375	4675115	0.421874	0.887965	22235	100	0.02	P. vulgatus	0	1	1	USA	North America	homo sapiens
GCA_021410715	NCBI	GCA_021410715.1	https://www.ncbi.nlm.nih.gov/datasets/genome/GCA_021411525.1	0.0606391	9800	5033465	320631	4678436	35953.3	238	140	4265	4678436	0.423292	0.889718	21107.8	100	0.04	P. vulgatus	0	1	1	USA	North America	homo sapiens
GCA_021411025	NCBI	GCA_021411025.1	https://www.ncbi.nlm.nih.gov/datasets/genome/GCA_021411585.1	0.0597768	5300	4669644	297407	4518835	63967.7	126	73	3809	4518835	0.420287	0.895624	37018.6	100	0.17	P. vulgatus	0	1	1	USA	North America	homo sapiens
GCA_021411125	NCBI	GCA_021411125.1	https://www.ncbi.nlm.nih.gov/datasets/genome/GCA_021411625.1	0.0673914	9500	5421680	198596	5063937	49740.2	204	109	4728	5063937	0.427345	0.890438	26530.3	100	0.26	P. vulgatus	0	1	1	USA	North America	homo sapiens
GCA_021411185	NCBI	GCA_021411185.1	https://www.ncbi.nlm.nih.gov/datasets/genome/GCA_021411715.1	0.0592395	10700	4959649	172989	4678528	74024.6	174	67	4150	4678528	0.41946	0.88952	28442.2	99.99	0.05	P. vulgatus	0	1	1	USA	North America	homo sapiens
GCA_021411525	NCBI	GCA_021411525.1	https://www.ncbi.nlm.nih.gov/datasets/genome/GCA_021411865.1	0.0594377	13300	5370469	174769	4920386	41311.3	263	130	4671	4920386	0.423211	0.887661	20369.5	100	0.27	P. vulgatus	0	1	1	USA	North America	homo sapiens
GCA_021411585	NCBI	GCA_021411585.1	https://www.ncbi.nlm.nih.gov/datasets/genome/GCA_021412305.1	0.0593773	13500	5285618	187641	4673838	43682.8	256	121	4538	4673838	0.424153	0.883136	20594.2	100	0.06	P. vulgatus	0	1	1	USA	North America	homo sapiens
GCA_021411625	NCBI	GCA_021411625.1	https://www.ncbi.nlm.nih.gov/datasets/genome/GCA_021412335.1	0.0892012	7100	5714795	262095	5168088	26457.4	287	216	4908	5168088	0.419517	0.892835	19887.4	100	0.09	P. dorei	0	1	1	USA	North America	homo sapiens
GCA_021411715	NCBI	GCA_021411715.1	https://www.ncbi.nlm.nih.gov/datasets/genome/GCA_021412685.1	0.0520053	7500	5086641	274700	4620380	94197.1	129	54	4247	4620380	0.418655	0.892767	39373.2	100	0.07	P. vulgatus	0	1	1	USA	North America	homo sapiens
GCA_021411865	NCBI	GCA_021411865.1	https://www.ncbi.nlm.nih.gov/datasets/genome/GCA_021412765.1	0.0560817	5300	5249203	443247	5019689	82018.8	117	64	4280	5019689	0.41669	0.896374	44819.7	100	0.05	P. dorei	0	1	1	USA	North America	homo sapiens
GCA_021412305	NCBI	GCA_021412305.1	https://www.ncbi.nlm.nih.gov/datasets/genome/GCA_021412905.1	0.0633763	7900	5391494	243967	4967871	67393.7	159	80	4630	4967871	0.424481	0.889961	33859.1	100	0.35	P. vulgatus	0	1	1	USA	North America	homo sapiens
GCA_021412335	NCBI	GCA_021412335.1	https://www.ncbi.nlm.nih.gov/datasets/genome/GCA_021413185.1	0.0539485	7300	5240431	479885	4798413	57587.2	164	91	4469	4798413	0.42521	0.894976	31909.3	100	0.12	P. vulgatus	0	1	1	USA	North America	homo sapiens
GCA_021412685	NCBI	GCA_021412685.1	https://www.ncbi.nlm.nih.gov/datasets/genome/GCA_021413205.1	0.0551528	7500	5148785	273419	4729667	59181.4	162	87	4421	4729667	0.421987	0.893379	31736.3	100	0.25	P. vulgatus	0	1	1	USA	North America	homo sapiens
GCA_021412765	NCBI	GCA_021412765.1	https://www.ncbi.nlm.nih.gov/datasets/genome/GCA_900109635.1	0.0552469	6900	5206695	380185	4882798	73333.7	140	71	4560	4882798	0.42208	0.890606	37141.4	100	0.05	P. vulgatus	0	1	1	USA	North America	homo sapiens
GCA_021412905	NCBI	GCA_021412905.1	https://www.ncbi.nlm.nih.gov/datasets/genome/GCA_900445545.1	0.0485569	8300	4743370	258140	4422481	81782.2	141	58	3898	4422481	0.422379	0.893707	33582.1	100	0.02	P. vulgatus	0	1	1	USA	North America	homo sapiens
GCA_021413185	NCBI	GCA_021413185.1	https://www.ncbi.nlm.nih.gov/datasets/genome/GCA_900624655.1	0.0476819	8600	4740658	251210	4406753	80350.1	145	59	3893	4406753	0.42239	0.893843	32634.9	100	0.02	P. vulgatus	0	1	1	USA	North America	homo sapiens
GCA_021413205	NCBI	GCA_021413205.1	https://www.ncbi.nlm.nih.gov/datasets/genome/GCA_902387545.1	0.0807046	6500	5355275	829082	5302220	214211	90	25	4340	5302220	0.415801	0.898518	59430.8	100	0.06	P. dorei	0	1	1	USA	North America	homo sapiens
GCA_900109635	NCBI	GCA_900109635.1	https://www.ncbi.nlm.nih.gov/datasets/genome/GCA_902652125.1	0.072877	6840	4981402	393978	4655986	124535	109	40	4179	4655986	0.424372	0.889285	45638.2	100	0.42	P. vulgatus	NA	NA	NA			homo sapiens
GCA_900445545	NCBI	GCA_900445545.1	https://www.ncbi.nlm.nih.gov/datasets/genome/GCA_910573775.1	0.0236596	600	4948507	1796222	4918128	1.6495e+06	9	3	4029	4918128	0.420339	0.889548	549767	100	0.15	P. vulgatus	NA	NA	NA			homo sapiens
GCA_900624655	NCBI	GCA_900624655.1	https://www.ncbi.nlm.nih.gov/datasets/genome/GCA_910576625.1	0.0192121	100	5681390	5554365	5600011	1.42035e+06	5	4	4796	5600011	0.418833	0.894656	1136258	100	0.15	P. dorei	NA	0	0	Japan	Asia	homo sapiens
GCA_902387545	NCBI	GCA_902387545.1		0	0	5444912	5444912	5444912	5444912	1	1	4531	5444912	0.42035	0.893718	5444912	99.99	0.28	P. dorei	NA	0	1	Finland	Europe	homo sapiens
GCA_902652125	NCBI	GCA_902652125.1		0.0486219	3100	4542769	479178	4303851	239093	50	19	3902	4303851	0.421676	0.893033	90793.4	99.93	0.02	P. vulgatus	1	0	1	USA	North America	homo sapiens
GCA_910573775	NCBI	GCA_910573775.1		0.0429796	11719	5103536	241772	4681262	113412	162	45	4365	4681262	0.422685	0.887086	31431	100	0.42	P. vulgatus	NA	0	1	United Kingdom	Europe	mouse
GCA_910576625	NCBI	GCA_910576625.1		0.0420306	11931	5065043	239573	4593637	64936.4	198	78	4349	4593637	0.422405	0.886367	25520.8	100	0.42	P. vulgatus	NA	0	1	United Kingdom	Europe	mouse
GCF_013009555.1_ASM1300955v1_genomic	NCBI	GCF_013009555.1	https://www.ncbi.nlm.nih.gov/datasets/genome/GCF_013009555.1	0	0	5625488	5625488	5625488	5625488	1	1	4631	5625488	0.4211	0.893877	5625488	100	0.15	P. dorei	NA	NA	NA	NA	NA	NA
GibsonMK_2016_SRR3131965_bin.2_out	ELGG	-	https://doi.org/10.5281/zenodo.6969520	0.0260378	0	4908820	238118	49150	31068.5	158	158	4163	238118	0.42152	0.893557	31068.5	100	0.05	P. vulgatus	1	1	1	US	North America	homo sapiens
GibsonMK_2016_SRR3132107_bin.4_out	ELGG	-	https://doi.org/10.5281/zenodo.6969520	0.0287982	0	4559018	110440	27699	17139.2	266	266	3620	110440	0.417314	0.910142	17139.2	99.97	0.24	P. dorei	1	1	1	US	North America	homo sapiens
GibsonMK_2016_SRR3132315_bin.3_out	ELGG	-	https://doi.org/10.5281/zenodo.6969520	0.0274144	0	4186846	54594	10198	7503.31	558	558	3332	54594	0.420461	0.921335	7503.31	92.76	0.3	P. dorei	1	1	1	US	North America	homo sapiens
GibsonMK_2016_SRR3132327_bin.5_out	ELGG	-	https://doi.org/10.5281/zenodo.6969520	0.0233499	0	4846386	273933	101304	60579.8	80	80	3843	273933	0.415417	0.903283	60579.8	99.99	0.17	P. dorei	1	1	NA	US	North America	homo sapiens
GuglielmoMDD_2019_SRR9061439_bin.3_out	ELGG	-	https://doi.org/10.5281/zenodo.6969520	0.0309528	0	5201891	223038	68752	38249.2	136	136	4531	223038	0.425665	0.895819	38249.2	100	0.11	P. vulgatus	1	0	1	US	North America	homo sapiens
GuglielmoMDD_2019_SRR9061447_bin.8_out	ELGG	-	https://doi.org/10.5281/zenodo.6969520	0.0281398	0	4800157	130669	29989	19512.8	246	246	4115	130669	0.420192	0.897601	19512.8	99.74	0.34	P. vulgatus	1	0	1	US	North America	homo sapiens
GuglielmoMDD_2019_SRR9061450_bin.8_out	ELGG	-	https://doi.org/10.5281/zenodo.6969520	0.0576619	0	5491878	329949	109939	46939.1	117	117	4543	329949	0.420498	0.898022	46939.1	100	0.14	P. dorei	1	0	1	US	North America	homo sapiens
GuglielmoMDD_2019_SRR9061451_bin.6_out	ELGG	-	https://doi.org/10.5281/zenodo.6969520	0.0557421	0	5465554	432226	109939	44435.4	123	123	4532	432226	0.420756	0.898675	44435.4	99.99	0.1	P. dorei	1	0	1	US	North America	homo sapiens
GuglielmoMDD_2019_SRR9061456_bin.1_out	ELGG	-	https://doi.org/10.5281/zenodo.6969520	0.0349913	0	4769417	283770	129290	56110.8	85	85	4036	283770	0.421469	0.89621	56110.8	100	0.03	P. vulgatus	1	0	1	US	North America	homo sapiens
GuglielmoMDD_2019_SRR9061457_bin.4_out	ELGG	-	https://doi.org/10.5281/zenodo.6969520	0.0334052	0	4728504	283767	129332	62217.2	76	76	3981	283767	0.421978	0.895657	62217.2	100	0.03	P. vulgatus	1	0	1	US	North America	homo sapiens
MGYG000002478	UHGG	ERP116715	http://ftp.ebi.ac.uk/pub/databases/metagenomics/mgnify_genomes/	0	0	5444912	5444912	5444912	5444912	1	1	4531	5444912	0.42035	0.893718	5444912	99.99	0.28	P. dorei	0	0	1	Finland	Europe	homo sapiens
MGYG000005230	UHGG	ERP116715	http://ftp.ebi.ac.uk/pub/databases/metagenomics/mgnify_genomes/	0.0436108	171	5424875	355691	131452	55355.9	100	98	4688	355691	0.427587	0.894754	54247	100	1.26	P. vulgatus	0	0	1	United States	North America	homo sapiens
MGYG000005262	UHGG	ERP116715	http://ftp.ebi.ac.uk/pub/databases/metagenomics/mgnify_genomes/	0.041283	4736	5254368	197925	94556	42718.4	144	123	4512	197925	0.423654	0.892399	36455.8	100	1.2	P. vulgatus	0	0	1	United States	North America	homo sapiens
MGYG000005805	UHGG	ERP116715	http://ftp.ebi.ac.uk/pub/databases/metagenomics/mgnify_genomes/	0.0502955	1	5838165	459511	228258	35169.7	166	166	5039	459511	0.421504	0.901975	35169.7	100	0.45	P. dorei	0	0	1	United States	North America	homo sapiens
MGYG000005908	UHGG	ERP116715	http://ftp.ebi.ac.uk/pub/databases/metagenomics/mgnify_genomes/	0.0379369	3	5317807	406285	177114	69062.4	77	77	4594	406285	0.425781	0.895101	69062.4	100	1.18	P. vulgatus	0	0	1	United States	North America	homo sapiens
MGYG000005974	UHGG	ERP116715	http://ftp.ebi.ac.uk/pub/databases/metagenomics/mgnify_genomes/	0.0404962	3	5235640	341234	98724	49863.2	105	105	4570	341235	0.421328	0.893921	49863.2	100	1.28	P. vulgatus	0	0	1	United States	North America	homo sapiens
MGYG000006015	UHGG	ERP116715	http://ftp.ebi.ac.uk/pub/databases/metagenomics/mgnify_genomes/	0.0339448	50	5074086	359708	88984	52310.2	98	97	4348	447636	0.419639	0.894405	51775.9	100	0.3	P. vulgatus	0	0	1	United States	North America	homo sapiens
MGYG000006437	UHGG	ERP116715	http://ftp.ebi.ac.uk/pub/databases/metagenomics/mgnify_genomes/	0.0377051	4	5440947	236455	82342	41219.3	132	132	4847	236455	0.42608	0.892989	41219.3	100	0.32	P. vulgatus	0	0	1	United States	North America	homo sapiens
MGYG000006612	UHGG	ERP116715	http://ftp.ebi.ac.uk/pub/databases/metagenomics/mgnify_genomes/	0.0319946	30	5131377	327988	79007	39170.8	132	131	4488	327988	0.42416	0.8893	38873.8	100	1.07	P. vulgatus	0	0	1	United States	North America	homo sapiens
MGYG000006615	UHGG	ERP116715	http://ftp.ebi.ac.uk/pub/databases/metagenomics/mgnify_genomes/	0.0377247	135	4956428	379378	106353	45892.9	110	108	4221	379378	0.42245	0.892688	45057.2	99.99	0.13	P. vulgatus	0	0	1	United States	North America	homo sapiens
MGYG000006723	UHGG	ERP116715	http://ftp.ebi.ac.uk/pub/databases/metagenomics/mgnify_genomes/	0.0350291	5	5342303	503550	214769	90547.5	59	59	4360	503551	0.418552	0.900761	90547.4	100	0.14	P. dorei	0	0	1	United States	North America	homo sapiens
MGYG000006789	UHGG	ERP116715	http://ftp.ebi.ac.uk/pub/databases/metagenomics/mgnify_genomes/	0.048177	3	5507646	220297	90418	35080.5	157	157	4809	220297	0.425054	0.893333	35080.5	100	0.5	P. vulgatus	0	0	1	United States	North America	homo sapiens
MGYG000006806	UHGG	ERP116715	http://ftp.ebi.ac.uk/pub/databases/metagenomics/mgnify_genomes/	0.0486448	10	5399664	396622	119959	53462	101	101	4714	396625	0.42441	0.896089	53461.9	100	1.16	P. vulgatus	0	0	1	United States	North America	homo sapiens
MGYG000006814	UHGG	ERP116715	http://ftp.ebi.ac.uk/pub/databases/metagenomics/mgnify_genomes/	0.0384834	1	5091236	265492	80952	41392.2	123	123	4317	265492	0.423595	0.898967	41392.2	100	0.22	P. vulgatus	0	0	1	United States	North America	homo sapiens
MGYG000006930	UHGG	ERP116715	http://ftp.ebi.ac.uk/pub/databases/metagenomics/mgnify_genomes/	0.0318753	1648	5051300	311829	88048	47208.4	122	107	4267	311829	0.420966	0.891772	41390.6	100	0.65	P. vulgatus	0	0	1	United States	North America	homo sapiens
MGYG000007036	UHGG	ERP116715	http://ftp.ebi.ac.uk/pub/databases/metagenomics/mgnify_genomes/	0.0233716	0	5061526	277728	87757	58178.5	87	87	4277	277728	0.425597	0.899323	58178.5	100	1.33	P. vulgatus	0	1	0	China	Asia	homo sapiens
MGYG000007202	UHGG	ERP116715	http://ftp.ebi.ac.uk/pub/databases/metagenomics/mgnify_genomes/	0.0335191	0	4974011	184878	61418	29784.5	167	167	4282	184878	0.423267	0.89753	29784.5	99.99	0.49	P. vulgatus	0	1	1	United States	North America	homo sapiens
MGYG000007205	UHGG	ERP116715	http://ftp.ebi.ac.uk/pub/databases/metagenomics/mgnify_genomes/	0.0240588	0	4114094	86386	30882	18700.4	220	220	3346	86386	0.420637	0.901951	18700.4	94.85	0.29	P. vulgatus	0	1	1	United States	North America	homo sapiens
MGYG000007511	UHGG	ERP116715	http://ftp.ebi.ac.uk/pub/databases/metagenomics/mgnify_genomes/	0.0347367	0	4552162	52250	11086	8291.73	549	549	3927	52250	0.429089	0.907403	8291.73	92.42	0.91	P. vulgatus	1	0	1	Sweden	Europe	homo sapiens
MGYG000007546	UHGG	ERP116715	http://ftp.ebi.ac.uk/pub/databases/metagenomics/mgnify_genomes/	0.0303723	0	5147081	121104	26463	16931.2	304	304	4344	121104	0.413425	0.90059	16931.2	97.25	1.51	P. dorei	1	0	1	Finland	Europe	homo sapiens
MGYG000007585	UHGG	ERP116715	http://ftp.ebi.ac.uk/pub/databases/metagenomics/mgnify_genomes/	0.0188777	0	4584285	208775	106997	52692.9	87	87	3747	208775	0.419115	0.902792	52692.9	100	0.33	P. vulgatus	0	1	1	United States	North America	homo sapiens
MGYG000007784	UHGG	ERP116715	http://ftp.ebi.ac.uk/pub/databases/metagenomics/mgnify_genomes/	0.0172705	0	4426821	332308	110097	55335.3	80	80	3663	332308	0.420607	0.900882	55335.3	97.4	0.26	P. vulgatus	0	1	0	China	Asia	homo sapiens
MGYG000007798	UHGG	ERP116715	http://ftp.ebi.ac.uk/pub/databases/metagenomics/mgnify_genomes/	0.0236266	0	4012409	63410	16694	11664	344	344	3495	63410	0.425669	0.904367	11664	90.51	2.93	P. vulgatus	0	1	0	China	Asia	homo sapiens
MGYG000007870	UHGG	ERP116715	http://ftp.ebi.ac.uk/pub/databases/metagenomics/mgnify_genomes/	0.0181467	0	4866067	361458	127649	61595.8	79	79	3916	361458	0.414379	0.906187	61595.8	95.25	0.22	P. dorei	0	1	1	United States	North America	homo sapiens
MGYG000008130	UHGG	ERP116715	http://ftp.ebi.ac.uk/pub/databases/metagenomics/mgnify_genomes/	0.0209989	0	4407869	181797	70600	41979.7	105	105	3595	181797	0.419387	0.901201	41979.7	95.66	0.14	P. vulgatus	0	1	1	United States	North America	homo sapiens
MGYG000008136	UHGG	ERP116715	http://ftp.ebi.ac.uk/pub/databases/metagenomics/mgnify_genomes/	0.0307257	0	4246685	132865	35356	18148.2	234	234	3578	132865	0.421179	0.896665	18148.2	90.71	0.15	P. vulgatus	1	0	1	Finland	Europe	homo sapiens
MGYG000008233	UHGG	ERP116715	http://ftp.ebi.ac.uk/pub/databases/metagenomics/mgnify_genomes/	0.0252829	0	4685067	144484	46734	22743	206	206	3985	144484	0.419312	0.895801	22743	96.25	0.93	P. vulgatus	0	0	1	Netherlands	Europe	homo sapiens
MGYG000008286	UHGG	ERP116715	http://ftp.ebi.ac.uk/pub/databases/metagenomics/mgnify_genomes/	0.0322781	0	4655333	194436	54310	26450.8	176	176	3910	194436	0.418327	0.897661	26450.8	99.08	2.01	P. vulgatus	0	1	1	United States	North America	homo sapiens
MGYG000008664	UHGG	ERP116715	http://ftp.ebi.ac.uk/pub/databases/metagenomics/mgnify_genomes/	0.0375428	0	5024503	123429	20677	13543.1	371	371	4451	123429	0.423753	0.893882	13543.1	99.93	0.06	P. vulgatus	1	0	1	Russia	Europe	homo sapiens
MGYG000008690	UHGG	ERP116715	http://ftp.ebi.ac.uk/pub/databases/metagenomics/mgnify_genomes/	0.0218957	0	4118832	144318	47806	30285.5	136	136	3411	144318	0.416301	0.895731	30285.5	91.31	1.01	P. vulgatus	0	0	0	Israel	Asia	homo sapiens
MGYG000008706	UHGG	ERP116715	http://ftp.ebi.ac.uk/pub/databases/metagenomics/mgnify_genomes/	0.0256796	0	4215277	105200	29960	18014	234	234	3495	105200	0.421403	0.902326	18014	99.67	0.06	P. vulgatus	0	1	0	China	Asia	homo sapiens
MGYG000008715	UHGG	ERP116715	http://ftp.ebi.ac.uk/pub/databases/metagenomics/mgnify_genomes/	0.0185361	0	4630579	212925	53593	19134.6	242	242	3885	212925	0.418617	0.892782	19134.6	95.3	2.83	P. vulgatus	0	0	1	Austria	Europe	homo sapiens
MGYG000008787	UHGG	ERP116715	http://ftp.ebi.ac.uk/pub/databases/metagenomics/mgnify_genomes/	0.0373563	0	4836404	205805	75672	28449.4	170	170	4113	205805	0.418282	0.897441	28449.4	99.92	0.42	P. vulgatus	1	0	1	Finland	Europe	homo sapiens
MGYG000008882	UHGG	ERP116715	http://ftp.ebi.ac.uk/pub/databases/metagenomics/mgnify_genomes/	0.01771	0	4978952	219743	119217	65512.5	76	76	3971	219743	0.414981	0.899453	65512.5	99.66	2.44	P. dorei	0	0	1	Denmark	Europe	homo sapiens
MGYG000009008	UHGG	ERP116715	http://ftp.ebi.ac.uk/pub/databases/metagenomics/mgnify_genomes/	0.0300677	0	4758736	52531	12512	8763.79	543	543	4054	52531	0.417549	0.904247	8763.79	92.9	2.34	P. dorei	1	0	1	Finland	Europe	homo sapiens
MGYG000009042	UHGG	ERP116715	http://ftp.ebi.ac.uk/pub/databases/metagenomics/mgnify_genomes/	0.0508824	0	4967192	317440	98559	37068.6	134	134	4195	317440	0.4223	0.895957	37068.6	96.05	0.9	P. vulgatus	1	0	1	Finland	Europe	homo sapiens
MGYG000009123	UHGG	ERP116715	http://ftp.ebi.ac.uk/pub/databases/metagenomics/mgnify_genomes/	0.0254584	0	4499858	164735	71365	37188.9	121	121	3711	164735	0.419274	0.901593	37188.9	99.96	2.89	P. vulgatus	0	1	1	United States	North America	homo sapiens
MGYG000009167	UHGG	ERP116715	http://ftp.ebi.ac.uk/pub/databases/metagenomics/mgnify_genomes/	0.0398473	290	5195636	261290	101239	46807.5	137	111	4473	261290	0.424941	0.896908	37922.2	100	0.48	P. vulgatus	0	0	0	China	Asia	homo sapiens
MGYG000009266	UHGG	ERP116715	http://ftp.ebi.ac.uk/pub/databases/metagenomics/mgnify_genomes/	0.0217148	0	4398548	138960	41656	26497.3	166	166	3658	138960	0.420818	0.900562	26497.3	92.75	1.75	P. vulgatus	0	1	1	United States	North America	homo sapiens
MGYG000009360	UHGG	ERP116715	http://ftp.ebi.ac.uk/pub/databases/metagenomics/mgnify_genomes/	0.0282954	0	4182996	86863	23337	14131.7	296	296	3567	86863	0.421413	0.90115	14131.7	99.97	0.74	P. vulgatus	0	0	0	Israel	Asia	homo sapiens
MGYG000009456	UHGG	ERP116715	http://ftp.ebi.ac.uk/pub/databases/metagenomics/mgnify_genomes/	0.0239479	0	4629919	69498	16963	8818.89	525	525	4240	69498	0.41518	0.891189	8818.89	95.25	4.37	P. vulgatus	0	1	0	China	Asia	homo sapiens
MGYG000009498	UHGG	ERP116715	http://ftp.ebi.ac.uk/pub/databases/metagenomics/mgnify_genomes/	0.0163994	0	4981956	246012	114696	65552.1	76	76	3957	246012	0.416754	0.902638	65552.1	97.87	0.06	P. dorei	0	0	1	Germany	Europe	homo sapiens
MGYG000009555	UHGG	ERP116715	http://ftp.ebi.ac.uk/pub/databases/metagenomics/mgnify_genomes/	0.0276311	0	4569791	186097	58823	34359.3	133	133	3789	186097	0.422235	0.898302	34359.3	95.22	0.31	P. vulgatus	0	1	0	China	Asia	homo sapiens
MGYG000009560	UHGG	ERP116715	http://ftp.ebi.ac.uk/pub/databases/metagenomics/mgnify_genomes/	0.024262	0	4992004	333457	68666	43034.5	116	116	4245	333457	0.424658	0.898519	43034.5	100	0.02	P. vulgatus	NA	NA	NA	NA	NA	NA
MGYG000009693	UHGG	ERP116715	http://ftp.ebi.ac.uk/pub/databases/metagenomics/mgnify_genomes/	0.0467004	554	5009031	206892	83429	35525	166	141	4257	206892	0.423453	0.895652	30171.5	100	0.07	P. vulgatus	0	0	0	China	Asia	homo sapiens
MGYG000009723	UHGG	ERP116715	http://ftp.ebi.ac.uk/pub/databases/metagenomics/mgnify_genomes/	0.0224482	0	5057329	129768	50821	33492.2	151	151	4360	129768	0.420873	0.892742	33492.2	100	0.1	P. vulgatus	0	1	1	United States	North America	homo sapiens
MGYG000009726	UHGG	ERP116715	http://ftp.ebi.ac.uk/pub/databases/metagenomics/mgnify_genomes/	0.018969	0	4538831	255485	76365	46792.1	97	97	3776	255485	0.419924	0.898662	46792.1	95.66	0.45	P. vulgatus	0	0	0	Israel	Asia	homo sapiens
MGYG000009817	UHGG	ERP116715	http://ftp.ebi.ac.uk/pub/databases/metagenomics/mgnify_genomes/	0.0206968	0	4836183	130479	51969	30038.4	161	161	4153	130479	0.420038	0.89466	30038.4	99.93	1.68	P. vulgatus	0	0	1	Denmark	Europe	homo sapiens
MGYG000009999	UHGG	ERP116715	http://ftp.ebi.ac.uk/pub/databases/metagenomics/mgnify_genomes/	0.023091	0	3756757	111621	27161	17076.2	220	220	3121	111621	0.421357	0.903989	17076.2	95.61	0.29	P. vulgatus	0	0	0	Kazakhstan	Asia	homo sapiens
MGYG000010170	UHGG	ERP116715	http://ftp.ebi.ac.uk/pub/databases/metagenomics/mgnify_genomes/	0.0332967	319	4755585	270410	76950	35226.6	162	135	3995	270410	0.415992	0.892767	29353.5	100	0.25	P. vulgatus	0	0	0	China	Asia	homo sapiens
MGYG000010326	UHGG	ERP116715	http://ftp.ebi.ac.uk/pub/databases/metagenomics/mgnify_genomes/	0.0186883	0	4942532	158631	64159	40512.6	122	122	4014	158631	0.414284	0.90289	40512.6	95.97	0.9	P. dorei	0	0	1	Spain	Europe	homo sapiens
MGYG000010362	UHGG	ERP116715	http://ftp.ebi.ac.uk/pub/databases/metagenomics/mgnify_genomes/	0.0261802	0	4506125	283047	68569	39527.4	114	114	3841	283047	0.414803	0.897074	39527.4	94.03	0.8	P. vulgatus	0	0	1	Denmark	Europe	homo sapiens
MGYG000010492	UHGG	ERP116715	http://ftp.ebi.ac.uk/pub/databases/metagenomics/mgnify_genomes/	0.0399249	0	4799550	123116	25276	14074.9	341	341	4185	123116	0.420198	0.898888	14074.9	100	1.87	P. vulgatus	1	0	1	Sweden	Europe	homo sapiens
MGYG000010641	UHGG	ERP116715	http://ftp.ebi.ac.uk/pub/databases/metagenomics/mgnify_genomes/	0.0213651	0	4419046	162781	78611	38763.6	114	114	3608	162781	0.420459	0.900226	38763.6	99.87	0.11	P. vulgatus	0	1	0	China	Asia	homo sapiens
MGYG000010690	UHGG	ERP116715	http://ftp.ebi.ac.uk/pub/databases/metagenomics/mgnify_genomes/	0.0256969	0	4402603	84218	26816	15723.6	280	280	3691	84218	0.422568	0.898693	15723.6	99.08	0.36	P. vulgatus	0	1	1	France	Europe	homo sapiens
MGYG000010691	UHGG	ERP116715	http://ftp.ebi.ac.uk/pub/databases/metagenomics/mgnify_genomes/	0.0290258	0	4660083	178768	71646	34776.7	134	134	3894	178768	0.418019	0.898113	34776.7	99.95	0.15	P. vulgatus	0	1	0	China	Asia	homo sapiens
MGYG000011118	UHGG	ERP116715	http://ftp.ebi.ac.uk/pub/databases/metagenomics/mgnify_genomes/	0.0241978	0	4675179	210183	68663	41742.7	112	112	3888	210183	0.420619	0.897865	41742.7	95.92	0.78	P. vulgatus	0	1	1	Austria	Europe	homo sapiens
MGYG000011143	UHGG	ERP116715	http://ftp.ebi.ac.uk/pub/databases/metagenomics/mgnify_genomes/	0.0212763	0	4385128	82829	18396	10150.8	432	432	3908	82829	0.419958	0.902581	10150.8	95.29	1.95	P. vulgatus	0	0	1	Spain	Europe	homo sapiens
MGYG000011380	UHGG	ERP116715	http://ftp.ebi.ac.uk/pub/databases/metagenomics/mgnify_genomes/	0.0284734	0	4821715	101772	31059	18126.7	266	266	4183	101772	0.419973	0.898902	18126.7	99.76	3.14	P. vulgatus	0	0	0	Israel	Asia	homo sapiens
MGYG000011381	UHGG	ERP116715	http://ftp.ebi.ac.uk/pub/databases/metagenomics/mgnify_genomes/	0.0247331	0	4630353	207986	48169	23991.5	193	193	3820	207986	0.420346	0.901397	23991.5	98.95	0.41	P. vulgatus	0	1	1	Austria	Europe	homo sapiens
MGYG000011545	UHGG	ERP116715	http://ftp.ebi.ac.uk/pub/databases/metagenomics/mgnify_genomes/	0.0403213	0	4779454	289245	81289	33658.1	142	142	4118	289245	0.421789	0.893052	33658.1	92.73	0.33	P. vulgatus	1	1	1	United States	North America	homo sapiens
MGYG000011578	UHGG	ERP116715	http://ftp.ebi.ac.uk/pub/databases/metagenomics/mgnify_genomes/	0.0366073	0	4419884	147860	60703	31125.9	142	142	3641	147860	0.421827	0.903482	31125.9	99.74	0.07	P. vulgatus	1	0	1	Estonia	Europe	homo sapiens
MGYG000011684	UHGG	ERP116715	http://ftp.ebi.ac.uk/pub/databases/metagenomics/mgnify_genomes/	0.0277871	0	4508176	94692	22431	13744.4	328	328	3735	94692	0.423382	0.898716	13744.4	99.92	0.37	P. vulgatus	1	0	1	Russia	Europe	homo sapiens
MGYG000011687	UHGG	ERP116715	http://ftp.ebi.ac.uk/pub/databases/metagenomics/mgnify_genomes/	0.0415091	0	5414710	258450	129663	53611	101	101	4506	258450	0.419703	0.900273	53611	99.99	0.06	P. dorei	1	0	1	Sweden	Europe	homo sapiens
MGYG000011943	UHGG	ERP116715	http://ftp.ebi.ac.uk/pub/databases/metagenomics/mgnify_genomes/	0.0221746	0	5142903	230675	75675	41143.2	125	125	4284	230675	0.414262	0.900318	41143.2	96.01	3.04	P. dorei	0	0	1	Denmark	Europe	homo sapiens
MGYG000012534	UHGG	ERP116715	http://ftp.ebi.ac.uk/pub/databases/metagenomics/mgnify_genomes/	0.0251041	0	4852279	111415	34969	19103.5	254	254	3978	111415	0.415152	0.904917	19103.5	98.13	0.59	P. dorei	0	0	1	United States	North America	homo sapiens
MGYG000012674	UHGG	ERP116715	http://ftp.ebi.ac.uk/pub/databases/metagenomics/mgnify_genomes/	0.0238347	0	3835704	82720	23376	13897.5	276	276	3218	82720	0.42231	0.901546	13897.5	95.65	0.58	P. vulgatus	0	0	1	Netherlands	Europe	homo sapiens
MGYG000012675	UHGG	ERP116715	http://ftp.ebi.ac.uk/pub/databases/metagenomics/mgnify_genomes/	0.0273405	0	5054139	189698	53476	32607.3	155	155	4344	189698	0.421147	0.89137	32607.3	99.99	0.19	P. vulgatus	0	1	1	United States	North America	homo sapiens
MGYG000012719	UHGG	ERP116715	http://ftp.ebi.ac.uk/pub/databases/metagenomics/mgnify_genomes/	0.0343141	0	4845673	63958	13939	10376.2	467	467	4314	63958	0.426588	0.897266	10376.2	99.85	0.18	P. vulgatus	1	0	1	Estonia	Europe	homo sapiens
MGYG000012793	UHGG	ERP116715	http://ftp.ebi.ac.uk/pub/databases/metagenomics/mgnify_genomes/	0.0248483	0	5286334	166327	61293	16468.3	321	321	4660	166327	0.415566	0.894469	16468.3	97.08	4.33	P. vulgatus	0	1	1	Sweden	Europe	homo sapiens
MGYG000012896	UHGG	ERP116715	http://ftp.ebi.ac.uk/pub/databases/metagenomics/mgnify_genomes/	0.0290984	0	4475755	94411	25655	15380.6	291	291	3813	94411	0.419983	0.897362	15380.6	95.44	2.74	P. vulgatus	0	0	1	Denmark	Europe	homo sapiens
MGYG000013043	UHGG	ERP116715	http://ftp.ebi.ac.uk/pub/databases/metagenomics/mgnify_genomes/	0.0209567	0	4715740	161228	43660	24951	189	189	3939	161228	0.417931	0.901586	24951	99.43	2.29	P. vulgatus	0	0	0	China	Asia	homo sapiens
MGYG000013045	UHGG	ERP116715	http://ftp.ebi.ac.uk/pub/databases/metagenomics/mgnify_genomes/	0.0279653	0	4030333	168201	31886	17992.6	224	224	3271	168201	0.422064	0.900932	17992.6	95.6	0	P. vulgatus	1	0	1	Finland	Europe	homo sapiens
MGYG000013070	UHGG	ERP116715	http://ftp.ebi.ac.uk/pub/databases/metagenomics/mgnify_genomes/	0.0480535	0	5035736	466396	154976	53571.7	94	94	4084	466396	0.420256	0.902169	53571.7	92.6	0.89	P. dorei	1	0	1	Finland	Europe	homo sapiens
MGYG000013114	UHGG	ERP116715	http://ftp.ebi.ac.uk/pub/databases/metagenomics/mgnify_genomes/	0.0249768	0	3824373	63796	21249	14939	256	256	3222	63796	0.420918	0.89782	14939	92.03	0.43	P. vulgatus	1	0	1	Finland	Europe	homo sapiens
MGYG000013215	UHGG	ERP116715	http://ftp.ebi.ac.uk/pub/databases/metagenomics/mgnify_genomes/	0.0226081	0	4923909	214174	59368	36473.4	135	135	4051	214174	0.413912	0.900208	36473.4	96.32	2.34	P. dorei	0	1	1	Spain	Europe	homo sapiens
MGYG000013271	UHGG	ERP116715	http://ftp.ebi.ac.uk/pub/databases/metagenomics/mgnify_genomes/	0.0278979	0	5082913	262727	58356	33661.7	151	151	4300	262727	0.418276	0.897077	33661.7	100	1.37	P. vulgatus	0	1	1	Denmark	Europe	homo sapiens
MGYG000013282	UHGG	ERP116715	http://ftp.ebi.ac.uk/pub/databases/metagenomics/mgnify_genomes/	0.0218234	0	4392818	276442	88410	48809.1	90	90	3606	276442	0.419066	0.896606	48809.1	98.1	0.1	P. vulgatus	0	1	1	United States	North America	homo sapiens
MGYG000013561	UHGG	ERP116715	http://ftp.ebi.ac.uk/pub/databases/metagenomics/mgnify_genomes/	0.0328212	0	4431766	272245	80578	36931.4	120	120	3648	272245	0.419956	0.89933	36931.4	93.96	0.09	P. vulgatus	1	0	1	Russia	Europe	homo sapiens
MGYG000013583	UHGG	ERP116715	http://ftp.ebi.ac.uk/pub/databases/metagenomics/mgnify_genomes/	0.0229591	0	4404445	242247	85560	47359.6	93	93	3627	242247	0.418996	0.899114	47359.6	94.46	0.01	P. vulgatus	1	0	1	Sweden	Europe	homo sapiens
MGYG000013833	UHGG	ERP116715	http://ftp.ebi.ac.uk/pub/databases/metagenomics/mgnify_genomes/	0.028767	0	4432407	83015	23331	12176.9	364	364	3892	83015	0.421208	0.89914	12176.9	95.1	0.11	P. vulgatus	1	0	1	Sweden	Europe	homo sapiens
MGYG000014262	UHGG	ERP116715	http://ftp.ebi.ac.uk/pub/databases/metagenomics/mgnify_genomes/	0.025863	12	5434960	1001364	353559	159852	34	34	4520	1001365	0.419073	0.899962	159851	100	0.06	P. dorei	0	0	1	United Kingdom	Europe	homo sapiens
MGYG000014375	UHGG	ERP116715	http://ftp.ebi.ac.uk/pub/databases/metagenomics/mgnify_genomes/	0.0191023	0	4595837	304666	112540	70705.2	65	65	3696	304666	0.413399	0.900116	70705.2	93.99	0.11	P. dorei	0	0	1	Denmark	Europe	homo sapiens
MGYG000014403	UHGG	ERP116715	http://ftp.ebi.ac.uk/pub/databases/metagenomics/mgnify_genomes/	0.0304005	0	5042396	93159	27817	18203.6	277	277	4297	93159	0.415359	0.900927	18203.6	100	0.17	P. vulgatus	1	0	1	Sweden	Europe	homo sapiens
MGYG000014410	UHGG	ERP116715	http://ftp.ebi.ac.uk/pub/databases/metagenomics/mgnify_genomes/	0.0234978	0	4362254	160893	46904	25215.3	173	173	3658	160893	0.420244	0.900352	25215.3	95.42	0.53	P. vulgatus	0	1	1	United States	North America	homo sapiens
MGYG000014554	UHGG	ERP116715	http://ftp.ebi.ac.uk/pub/databases/metagenomics/mgnify_genomes/	0.0282315	0	4749189	164922	44773	23054.3	206	206	3962	164922	0.417453	0.89614	23054.3	99.66	2.08	P. vulgatus	0	0	0	China	Asia	homo sapiens
MGYG000014677	UHGG	ERP116715	http://ftp.ebi.ac.uk/pub/databases/metagenomics/mgnify_genomes/	0.0200034	0	4684753	225583	71972	41458	113	113	3896	225583	0.420724	0.899211	41458	99.28	0.57	P. vulgatus	0	1	1	United States	North America	homo sapiens
MGYG000014856	UHGG	ERP116715	http://ftp.ebi.ac.uk/pub/databases/metagenomics/mgnify_genomes/	0.020674	0	4850802	200778	62166	38806.4	125	125	3971	200778	0.415059	0.90335	38806.4	95.82	0.9	P. dorei	1	0	1	Sweden	Europe	homo sapiens
MGYG000014897	UHGG	ERP116715	http://ftp.ebi.ac.uk/pub/databases/metagenomics/mgnify_genomes/	0.0283341	0	4698637	202849	66660	37892.2	124	124	3971	202849	0.423211	0.898162	37892.2	100	0.09	P. vulgatus	1	0	1	Estonia	Europe	homo sapiens
MGYG000014953	UHGG	ERP116715	http://ftp.ebi.ac.uk/pub/databases/metagenomics/mgnify_genomes/	0.039402	0	5319380	87198	22619	11464.2	464	464	4808	87198	0.413642	0.893642	11464.2	99.4	2	P. vulgatus	1	0	1	Russia	Europe	homo sapiens
MGYG000015071	UHGG	ERP116715	http://ftp.ebi.ac.uk/pub/databases/metagenomics/mgnify_genomes/	0.037127	0	4839798	91341	26697	14404.2	336	336	4156	91341	0.418739	0.897787	14404.2	93.33	0.84	P. vulgatus	0	0	1	United States	North America	homo sapiens
MGYG000015136	UHGG	ERP116715	http://ftp.ebi.ac.uk/pub/databases/metagenomics/mgnify_genomes/	0.0186579	0	4358484	169016	58207	38570.7	113	113	3549	169016	0.420662	0.898916	38570.7	98.52	0.09	P. vulgatus	0	1	1	United States	North America	homo sapiens
MGYG000015220	UHGG	ERP116715	http://ftp.ebi.ac.uk/pub/databases/metagenomics/mgnify_genomes/	0.0271004	0	4418557	184979	57902	31337.3	141	141	3612	184979	0.419569	0.89837	31337.3	95.2	0.07	P. vulgatus	0	0	0	Israel	Asia	homo sapiens
MGYG000015222	UHGG	ERP116715	http://ftp.ebi.ac.uk/pub/databases/metagenomics/mgnify_genomes/	0.0200235	0	4488701	128773	60118	34528.5	130	130	3722	128773	0.418116	0.901787	34528.5	96.74	0.93	P. vulgatus	0	1	1	United States	North America	homo sapiens
MGYG000015313	UHGG	ERP116715	http://ftp.ebi.ac.uk/pub/databases/metagenomics/mgnify_genomes/	0.0205184	0	4520478	109420	36208	18154.5	249	249	3792	109420	0.420835	0.892887	18154.5	97.42	1.11	P. vulgatus	0	0	0	Israel	Asia	homo sapiens
MGYG000015408	UHGG	ERP116715	http://ftp.ebi.ac.uk/pub/databases/metagenomics/mgnify_genomes/	0.0236688	0	4931796	283698	53609	33779.4	146	146	4196	283698	0.421811	0.896851	33779.4	99.96	0.04	P. vulgatus	0	1	0	China	Asia	homo sapiens
MGYG000015477	UHGG	ERP116715	http://ftp.ebi.ac.uk/pub/databases/metagenomics/mgnify_genomes/	0.0394491	251	5111905	291387	138748	59440.8	107	86	4356	332959	0.422803	0.896551	47772.5	100	1.35	P. vulgatus	0	0	0	China	Asia	homo sapiens
MGYG000015588	UHGG	ERP116715	http://ftp.ebi.ac.uk/pub/databases/metagenomics/mgnify_genomes/	0.0154475	0	5027882	427928	244078	114270	44	44	4061	427928	0.417067	0.900957	114270	99.91	0.02	P. dorei	0	0	0	Madagascar	Africa	homo sapiens
MGYG000015619	UHGG	ERP116715	http://ftp.ebi.ac.uk/pub/databases/metagenomics/mgnify_genomes/	0.0323589	0	4749875	143337	37860	18339.3	259	259	4074	143337	0.418103	0.894708	18339.3	99.96	2.16	P. vulgatus	0	1	1	United States	North America	homo sapiens
MGYG000015768	UHGG	ERP116715	http://ftp.ebi.ac.uk/pub/databases/metagenomics/mgnify_genomes/	0.028443	3261	5048219	466584	127869	57366.1	102	88	4283	581980	0.421999	0.894723	49460.4	100	0.29	P. vulgatus	0	0	1	United Kingdom	Europe	homo sapiens
MGYG000015850	UHGG	ERP116715	http://ftp.ebi.ac.uk/pub/databases/metagenomics/mgnify_genomes/	0.0233307	0	3876493	80197	24927	16781.4	231	231	3216	80197	0.419813	0.902109	16781.4	91.73	2.03	P. vulgatus	0	1	1	United States	North America	homo sapiens
MGYG000015900	UHGG	ERP116715	http://ftp.ebi.ac.uk/pub/databases/metagenomics/mgnify_genomes/	0.0223801	0	4903471	259391	96518	47148.8	104	104	3963	259391	0.416146	0.903107	47148.8	95.9	0.76	P. dorei	0	0	0	NA	NA	homo sapiens
MGYG000016012	UHGG	ERP116715	http://ftp.ebi.ac.uk/pub/databases/metagenomics/mgnify_genomes/	0.0410703	0	4703675	287062	84922	27032.6	174	174	3973	287062	0.418608	0.896973	27032.6	95.74	0.69	P. vulgatus	0	1	0	China	Asia	homo sapiens
MGYG000016418	UHGG	ERP116715	http://ftp.ebi.ac.uk/pub/databases/metagenomics/mgnify_genomes/	0.0295707	0	4590946	87631	19439	13117	350	350	3995	87631	0.418647	0.899545	13117	97.8	1.85	P. vulgatus	0	1	1	Denmark	Europe	homo sapiens
MGYG000016438	UHGG	ERP116715	http://ftp.ebi.ac.uk/pub/databases/metagenomics/mgnify_genomes/	0.02326	0	4937465	466443	141014	61718.3	80	80	3973	466443	0.415571	0.900157	61718.3	99.6	0.25	P. dorei	1	0	1	Finland	Europe	homo sapiens
MGYG000016609	UHGG	ERP116715	http://ftp.ebi.ac.uk/pub/databases/metagenomics/mgnify_genomes/	0.0273757	0	5425020	79796	15157	10554.5	514	514	4575	79796	0.420513	0.908034	10554.5	99.97	2.17	P. dorei	0	0	0	Mongolia	Asia	homo sapiens
MGYG000016612	UHGG	ERP116715	http://ftp.ebi.ac.uk/pub/databases/metagenomics/mgnify_genomes/	0.0526945	942	4998238	344376	99124	40308.4	187	124	4215	344376	0.423133	0.899121	26723.5	100	0.16	P. vulgatus	0	0	0	China	Asia	homo sapiens
MGYG000016798	UHGG	ERP116715	http://ftp.ebi.ac.uk/pub/databases/metagenomics/mgnify_genomes/	0.0337614	501	4716014	355410	121418	58222.4	105	81	3893	362346	0.421039	0.898115	44909.6	100	0	P. vulgatus	0	0	0	China	Asia	homo sapiens
MGYG000017073	UHGG	ERP116715	http://ftp.ebi.ac.uk/pub/databases/metagenomics/mgnify_genomes/	0.0430844	0	4891987	412131	153885	51494.6	95	95	4135	412131	0.418344	0.897368	51494.6	94.62	0.7	P. dorei	1	0	1	Finland	Europe	homo sapiens
MGYG000017215	UHGG	ERP116715	http://ftp.ebi.ac.uk/pub/databases/metagenomics/mgnify_genomes/	0.0299599	0	4424459	67113	10462	7194.24	615	615	3924	67113	0.422878	0.904436	7194.24	95.46	1.6	P. vulgatus	0	0	1	Netherlands	Europe	homo sapiens
MGYG000017249	UHGG	ERP116715	http://ftp.ebi.ac.uk/pub/databases/metagenomics/mgnify_genomes/	0.0224927	0	4426918	255193	76093	42161.1	105	105	3708	255193	0.419828	0.896612	42161.1	100	0.01	P. vulgatus	0	1	0	China	Asia	homo sapiens
MGYG000017475	UHGG	ERP116715	http://ftp.ebi.ac.uk/pub/databases/metagenomics/mgnify_genomes/	0.0255583	0	5116214	228252	56421	35529.3	144	144	4418	228252	0.420806	0.891286	35529.3	100	0.13	P. vulgatus	0	1	1	United States	North America	homo sapiens
MGYG000017512	UHGG	ERP116715	http://ftp.ebi.ac.uk/pub/databases/metagenomics/mgnify_genomes/	0.0162956	0	4916647	427879	220227	104610	47	47	3981	427879	0.415194	0.904575	104610	99.9	0.21	P. dorei	0	0	1	Denmark	Europe	homo sapiens
MGYG000017596	UHGG	ERP116715	http://ftp.ebi.ac.uk/pub/databases/metagenomics/mgnify_genomes/	0.0549484	437	5606424	644925	185210	52396.5	128	107	4775	644925	0.419677	0.896451	43796.8	99.99	0.05	P. dorei	0	0	0	China	Asia	homo sapiens
MGYG000017602	UHGG	ERP116715	http://ftp.ebi.ac.uk/pub/databases/metagenomics/mgnify_genomes/	0.0248993	0	4483967	91750	24416	16364.8	274	274	3736	91750	0.419137	0.905022	16364.8	97.95	2.81	P. vulgatus	0	1	0	China	Asia	homo sapiens
MGYG000017801	UHGG	ERP116715	http://ftp.ebi.ac.uk/pub/databases/metagenomics/mgnify_genomes/	0.0307334	0	4419494	115084	32422	19299.1	229	229	3706	115084	0.418306	0.898155	19299.1	98.89	0	P. vulgatus	1	0	1	Estonia	Europe	homo sapiens
MGYG000017983	UHGG	ERP116715	http://ftp.ebi.ac.uk/pub/databases/metagenomics/mgnify_genomes/	0.0180693	0	4611188	118092	43828	21152.2	218	218	3857	118092	0.41472	0.899133	21152.2	90.53	1.13	P. dorei	0	0	1	Denmark	Europe	homo sapiens
MGYG000018135	UHGG	ERP116715	http://ftp.ebi.ac.uk/pub/databases/metagenomics/mgnify_genomes/	0.0256991	0	4282287	99252	25424	15686	273	273	3627	99252	0.420302	0.902553	15686	96.17	2.91	P. vulgatus	0	1	0	China	Asia	homo sapiens
MGYG000018195	UHGG	ERP116715	http://ftp.ebi.ac.uk/pub/databases/metagenomics/mgnify_genomes/	0.0313811	0	4069461	111043	20681	12220.6	333	333	3515	111043	0.422643	0.902866	12220.6	94.81	1.43	P. vulgatus	0	0	1	Germany	Europe	homo sapiens
MGYG000018206	UHGG	ERP116715	http://ftp.ebi.ac.uk/pub/databases/metagenomics/mgnify_genomes/	0.0315458	0	4456315	244253	59635	35650.5	125	125	3710	244253	0.418602	0.898681	35650.5	93.97	2.31	P. vulgatus	0	1	1	Spain	Europe	homo sapiens
MGYG000018381	UHGG	ERP116715	http://ftp.ebi.ac.uk/pub/databases/metagenomics/mgnify_genomes/	0.0287498	0	4624072	157072	35903	21309.1	217	217	3950	157072	0.419205	0.899251	21309.1	94.55	0.07	P. vulgatus	0	1	1	Spain	Europe	homo sapiens
MGYG000018435	UHGG	ERP116715	http://ftp.ebi.ac.uk/pub/databases/metagenomics/mgnify_genomes/	0.0282598	0	4455799	162895	59739	31827.1	140	140	3686	162895	0.417245	0.899902	31827.1	94.44	0.18	P. vulgatus	0	0	1	Germany	Europe	homo sapiens
MGYG000018452	UHGG	ERP116715	http://ftp.ebi.ac.uk/pub/databases/metagenomics/mgnify_genomes/	0.0300852	4123	4972269	307862	200277	74213	83	67	4174	421388	0.421684	0.893683	59857.2	100	0.2	P. vulgatus	0	0	1	United Kingdom	Europe	homo sapiens
MGYG000018670	UHGG	ERP116715	http://ftp.ebi.ac.uk/pub/databases/metagenomics/mgnify_genomes/	0.0303236	0	4777119	223800	69341	30622.6	156	156	4050	223800	0.421817	0.898311	30622.6	95.95	0.25	P. vulgatus	0	1	1	United States	North America	homo sapiens
MGYG000018671	UHGG	ERP116715	http://ftp.ebi.ac.uk/pub/databases/metagenomics/mgnify_genomes/	0.0225745	0	5106607	327655	121115	69008.2	74	74	4088	327655	0.415465	0.900862	69008.2	99.99	1.19	P. dorei	1	0	1	Finland	Europe	homo sapiens
MGYG000018931	UHGG	ERP116715	http://ftp.ebi.ac.uk/pub/databases/metagenomics/mgnify_genomes/	0.0486956	0	5250021	188934	61876	28532.7	184	184	4599	188934	0.427374	0.893187	28532.7	99.39	1.27	P. vulgatus	1	0	1	Finland	Europe	homo sapiens
MGYG000018973	UHGG	ERP116715	http://ftp.ebi.ac.uk/pub/databases/metagenomics/mgnify_genomes/	0.0281204	0	5187064	181617	50332	32018.9	162	162	4489	181617	0.422296	0.892298	32018.9	100	0.08	P. vulgatus	0	1	1	United States	North America	homo sapiens
MGYG000018990	UHGG	ERP116715	http://ftp.ebi.ac.uk/pub/databases/metagenomics/mgnify_genomes/	0.023118	0	4654948	135706	62031	33013.8	141	141	3799	135706	0.418173	0.899519	33013.8	99.99	3.29	P. vulgatus	0	0	1	Spain	Europe	homo sapiens
MGYG000019039	UHGG	ERP116715	http://ftp.ebi.ac.uk/pub/databases/metagenomics/mgnify_genomes/	0.033627	0	4354772	97717	22384	12406.8	351	351	3692	97717	0.415624	0.89722	12406.8	99.25	1.53	P. vulgatus	NA	NA	NA	NA	NA	NA
MGYG000019156	UHGG	ERP116715	http://ftp.ebi.ac.uk/pub/databases/metagenomics/mgnify_genomes/	0.031371	0	4259997	99397	36597	20579.7	207	207	3557	99397	0.418275	0.898892	20579.7	95.47	0.11	P. vulgatus	1	0	1	Finland	Europe	homo sapiens
MGYG000019195	UHGG	ERP116715	http://ftp.ebi.ac.uk/pub/databases/metagenomics/mgnify_genomes/	0.0259383	0	4566294	288151	82092	46594.8	98	98	3760	288151	0.418866	0.896639	46594.8	99.52	0.02	P. vulgatus	0	0	1	United States	North America	homo sapiens
MGYG000019208	UHGG	ERP116715	http://ftp.ebi.ac.uk/pub/databases/metagenomics/mgnify_genomes/	0.0262902	0	4428568	67500	16125	10749	412	412	3810	67500	0.421523	0.902244	10749	93.76	1.85	P. vulgatus	NA	NA	NA	NA	NA	NA
MGYG000019235	UHGG	ERP116715	http://ftp.ebi.ac.uk/pub/databases/metagenomics/mgnify_genomes/	0.0262981	0	4344289	149887	29348	15243.1	285	285	3672	149887	0.419289	0.900554	15243.1	99.97	0.49	P. vulgatus	0	0	1	Italy	Europe	homo sapiens
MGYG000019264	UHGG	ERP116715	http://ftp.ebi.ac.uk/pub/databases/metagenomics/mgnify_genomes/	0.0311719	0	5819310	164455	74373	18893.9	308	308	5008	164455	0.416541	0.89469	18893.9	95.73	2.66	P. dorei	1	0	1	Sweden	Europe	homo sapiens
MGYG000019288	UHGG	ERP116715	http://ftp.ebi.ac.uk/pub/databases/metagenomics/mgnify_genomes/	0.0341763	0	5357703	396274	126262	26523.3	202	202	4497	396274	0.413073	0.898757	26523.3	99.62	2.3	P. dorei	0	0	1	Sweden	Europe	homo sapiens
MGYG000019313	UHGG	ERP116715	http://ftp.ebi.ac.uk/pub/databases/metagenomics/mgnify_genomes/	0.0343266	0	4550060	185934	33006	19612.3	232	232	3834	185934	0.417718	0.891131	19612.3	99.91	1.12	P. vulgatus	1	0	1	Estonia	Europe	homo sapiens
MGYG000019319	UHGG	ERP116715	http://ftp.ebi.ac.uk/pub/databases/metagenomics/mgnify_genomes/	0.0222445	0	4801221	306331	73108	43254.2	111	111	4008	306331	0.420566	0.894845	43254.2	99.93	2.83	P. vulgatus	0	1	1	Spain	Europe	homo sapiens
MGYG000019451	UHGG	ERP116715	http://ftp.ebi.ac.uk/pub/databases/metagenomics/mgnify_genomes/	0.028428	0	4418580	67464	16586	10937.1	404	404	3687	67464	0.421085	0.898769	10937.1	93.49	0.61	P. vulgatus	0	0	1	Netherlands	Europe	homo sapiens
MGYG000019477	UHGG	ERP116715	http://ftp.ebi.ac.uk/pub/databases/metagenomics/mgnify_genomes/	0.0203244	0	4193347	144784	43134	26208.4	160	160	3464	144784	0.419647	0.904679	26208.4	99.18	0.02	P. vulgatus	0	1	0	China	Asia	homo sapiens
MGYG000019540	UHGG	ERP116715	http://ftp.ebi.ac.uk/pub/databases/metagenomics/mgnify_genomes/	0.020548	0	4740329	312786	132024	74067.6	64	64	3739	312786	0.413818	0.903948	74067.6	99.99	0	P. dorei	0	0	1	United States	North America	homo sapiens
MGYG000019557	UHGG	ERP116715	http://ftp.ebi.ac.uk/pub/databases/metagenomics/mgnify_genomes/	0.0204777	0	4790766	217933	63738	35752	134	134	3905	217933	0.421198	0.900469	35752	100	1.19	P. vulgatus	0	1	0	China	Asia	homo sapiens
MGYG000019631	UHGG	ERP116715	http://ftp.ebi.ac.uk/pub/databases/metagenomics/mgnify_genomes/	0.027298	0	5565882	488507	78392	39196.4	142	142	4611	488507	0.416021	0.895123	39196.4	93.86	0.23	P. dorei	0	0	1	United Kingdom	Europe	homo sapiens
MGYG000019705	UHGG	ERP116715	http://ftp.ebi.ac.uk/pub/databases/metagenomics/mgnify_genomes/	0.0257083	0	4626890	87176	28445	17460	265	265	3882	87176	0.422621	0.901612	17460	99.99	0.1	P. vulgatus	0	0	1	Italy	Europe	homo sapiens
MGYG000019852	UHGG	ERP116715	http://ftp.ebi.ac.uk/pub/databases/metagenomics/mgnify_genomes/	0.0170234	0	4951217	274717	99646	56263.8	88	88	3999	274717	0.41454	0.904038	56263.8	100	0.94	P. dorei	0	0	1	Denmark	Europe	homo sapiens
MGYG000019921	UHGG	ERP116715	http://ftp.ebi.ac.uk/pub/databases/metagenomics/mgnify_genomes/	0.0261274	0	4459931	119497	37406	20743.9	215	215	3767	119497	0.420468	0.900441	20743.9	99.77	0.17	P. vulgatus	1	0	1	Sweden	Europe	homo sapiens
MGYG000020129	UHGG	ERP116715	http://ftp.ebi.ac.uk/pub/databases/metagenomics/mgnify_genomes/	0.0298625	0	5788570	141750	37430	18733.2	309	309	5063	141750	0.413852	0.898192	18733.2	99.95	3.45	P. dorei	1	0	1	Finland	Europe	homo sapiens
MGYG000020529	UHGG	ERP116715	http://ftp.ebi.ac.uk/pub/databases/metagenomics/mgnify_genomes/	0.0212792	0	4217798	114466	41592	25256.3	167	167	3370	114466	0.416642	0.907008	25256.3	96.1	0.02	P. dorei	0	0	0	Israel	Asia	homo sapiens
MGYG000020675	UHGG	ERP116715	http://ftp.ebi.ac.uk/pub/databases/metagenomics/mgnify_genomes/	0.0407746	0	5002269	223179	84779	37330.4	134	134	4318	223179	0.419387	0.896045	37330.4	97.64	0.68	P. vulgatus	1	0	1	Finland	Europe	homo sapiens
MGYG000020768	UHGG	ERP116715	http://ftp.ebi.ac.uk/pub/databases/metagenomics/mgnify_genomes/	0.021391	0	3967883	94236	22758	16742.1	237	237	3275	94236	0.421292	0.903071	16742.1	97.6	3.51	P. vulgatus	0	1	0	China	Asia	homo sapiens
MGYG000020791	UHGG	ERP116715	http://ftp.ebi.ac.uk/pub/databases/metagenomics/mgnify_genomes/	0.0224357	0	4558439	157063	35488	21915.6	208	208	3864	157063	0.417992	0.898923	21915.6	93.83	4.12	P. vulgatus	0	1	0	China	Asia	homo sapiens
MGYG000020908	UHGG	ERP116715	http://ftp.ebi.ac.uk/pub/databases/metagenomics/mgnify_genomes/	0.0353446	0	4921024	45351	8484	6374.38	772	772	4310	45351	0.416583	0.90138	6374.38	94.82	1.28	P. dorei	1	0	1	Estonia	Europe	homo sapiens
MGYG000021080	UHGG	ERP116715	http://ftp.ebi.ac.uk/pub/databases/metagenomics/mgnify_genomes/	0.0141662	0	4993388	413098	171682	97909.6	51	51	4003	413098	0.416897	0.90309	97909.6	99.75	2.82	P. dorei	1	0	1	Denmark	Europe	homo sapiens
MGYG000021201	UHGG	ERP116715	http://ftp.ebi.ac.uk/pub/databases/metagenomics/mgnify_genomes/	0.0228831	0	5146579	222509	69133	40207.6	128	128	4244	222509	0.417838	0.900718	40207.6	99.99	0.05	P. dorei	0	0	0	Israel	Asia	homo sapiens
MGYG000021363	UHGG	ERP116715	http://ftp.ebi.ac.uk/pub/databases/metagenomics/mgnify_genomes/	0.0282298	0	5056326	465878	117327	56181.4	90	90	4179	465878	0.414739	0.90143	56181.4	98.97	0.42	P. dorei	0	0	1	Denmark	Europe	homo sapiens
MGYG000021535	UHGG	ERP116715	http://ftp.ebi.ac.uk/pub/databases/metagenomics/mgnify_genomes/	0.031846	0	4461542	51335	11837	8579.89	520	520	4077	51335	0.422901	0.89861	8579.89	99.77	2	P. vulgatus	0	1	1	United States	North America	homo sapiens
MGYG000021684	UHGG	ERP116715	http://ftp.ebi.ac.uk/pub/databases/metagenomics/mgnify_genomes/	0.0196742	0	4506452	119753	36200	24625.4	183	183	3775	119753	0.419471	0.895204	24625.4	95.64	1.12	P. vulgatus	0	1	1	Spain	Europe	homo sapiens
MGYG000021731	UHGG	ERP116715	http://ftp.ebi.ac.uk/pub/databases/metagenomics/mgnify_genomes/	0.0361273	0	4501891	62236	15955	9937.95	453	453	3995	62236	0.421901	0.898388	9937.95	94.62	4.04	P. vulgatus	0	0	1	Netherlands	Europe	homo sapiens
MGYG000022020	UHGG	ERP116715	http://ftp.ebi.ac.uk/pub/databases/metagenomics/mgnify_genomes/	0.0359925	0	5647960	181010	36020	23435.5	241	241	4904	181010	0.419911	0.899101	23435.5	94.4	4.71	P. dorei	0	1	0	China	Asia	homo sapiens
MGYG000022035	UHGG	ERP116715	http://ftp.ebi.ac.uk/pub/databases/metagenomics/mgnify_genomes/	0.0192174	0	4803865	289630	145338	71699.5	67	67	3895	289630	0.416333	0.9025	71699.5	99.99	0.04	P. dorei	0	0	1	Denmark	Europe	homo sapiens
MGYG000022052	UHGG	ERP116715	http://ftp.ebi.ac.uk/pub/databases/metagenomics/mgnify_genomes/	0.0267484	0	3840625	120513	28612	16626.1	231	231	3171	120513	0.420935	0.902044	16626.1	92.17	0.46	P. vulgatus	0	0	0	China	Asia	homo sapiens
MGYG000022107	UHGG	ERP116715	http://ftp.ebi.ac.uk/pub/databases/metagenomics/mgnify_genomes/	0.0264143	0	5220302	335162	125748	58003.4	90	90	4293	335162	0.414379	0.899577	58003.4	99.93	2.53	P. dorei	0	0	0	Israel	Asia	homo sapiens
MGYG000022173	UHGG	ERP116715	http://ftp.ebi.ac.uk/pub/databases/metagenomics/mgnify_genomes/	0.0307144	0	4767974	253814	77304	41824.3	114	114	3999	253814	0.419923	0.898954	41824.3	99.99	1.95	P. vulgatus	1	0	1	Russia	Europe	homo sapiens
MGYG000022478	UHGG	ERP116715	http://ftp.ebi.ac.uk/pub/databases/metagenomics/mgnify_genomes/	0.0338198	120	5323757	1003403	444899	197176	39	27	4334	1077773	0.419186	0.90347	136504	100	0.03	P. dorei	0	0	0	China	Asia	homo sapiens
MGYG000022511	UHGG	ERP116715	http://ftp.ebi.ac.uk/pub/databases/metagenomics/mgnify_genomes/	0.0295188	0	4359790	52701	13653	9101.86	479	479	3939	52701	0.420164	0.90031	9101.86	92.07	2.13	P. vulgatus	0	0	0	China	Asia	homo sapiens
MGYG000022713	UHGG	ERP116715	http://ftp.ebi.ac.uk/pub/databases/metagenomics/mgnify_genomes/	0.0211595	0	4418858	270932	63266	32491.6	136	136	3638	270932	0.420288	0.899825	32491.6	97.66	0.04	P. vulgatus	0	0	0	Kazakhstan	Asia	homo sapiens
MGYG000022786	UHGG	ERP116715	http://ftp.ebi.ac.uk/pub/databases/metagenomics/mgnify_genomes/	0.0279337	0	4108043	72374	16776	11285.8	364	364	3561	72374	0.41974	0.899552	11285.8	93.68	0.28	P. vulgatus	1	0	1	Finland	Europe	homo sapiens
MGYG000022821	UHGG	ERP116715	http://ftp.ebi.ac.uk/pub/databases/metagenomics/mgnify_genomes/	0.0336596	0	5104275	349612	128280	52621.4	97	97	4354	349612	0.415936	0.900207	52621.4	99.25	0.27	P. dorei	0	0	1	United States	North America	homo sapiens
MGYG000022937	UHGG	ERP116715	http://ftp.ebi.ac.uk/pub/databases/metagenomics/mgnify_genomes/	0.0202725	0	4614476	176778	68436	39440	117	117	3963	176778	0.419399	0.900555	39440	92.02	1.43	P. vulgatus	0	1	1	United States	North America	homo sapiens
MGYG000023263	UHGG	ERP116715	http://ftp.ebi.ac.uk/pub/databases/metagenomics/mgnify_genomes/	0.0250519	0	4275961	192305	64611	33669	127	127	3540	192305	0.417924	0.896138	33669	94.41	0.1	P. vulgatus	0	0	0	Israel	Asia	homo sapiens
MGYG000023291	UHGG	ERP116715	http://ftp.ebi.ac.uk/pub/databases/metagenomics/mgnify_genomes/	0.0183163	0	4892874	372357	135169	82930.1	59	59	3995	372357	0.416622	0.90447	82930.1	95.34	0.13	P. dorei	1	0	1	Denmark	Europe	homo sapiens
MGYG000023354	UHGG	ERP116715	http://ftp.ebi.ac.uk/pub/databases/metagenomics/mgnify_genomes/	0.0334044	0	4985766	159762	42528	19943.1	250	250	4350	159762	0.418049	0.894018	19943.1	95.07	1.65	P. vulgatus	1	0	1	Finland	Europe	homo sapiens
MGYG000023459	UHGG	ERP116715	http://ftp.ebi.ac.uk/pub/databases/metagenomics/mgnify_genomes/	0.0343942	2921	5127217	204153	81812	35605.7	159	144	4416	204153	0.425611	0.894045	32228.3	100	0.1	P. vulgatus	0	0	1	United Kingdom	Europe	homo sapiens
MGYG000023733	UHGG	ERP116715	http://ftp.ebi.ac.uk/pub/databases/metagenomics/mgnify_genomes/	0.0364299	0	4896486	294156	77607	28973.3	169	169	4233	294156	0.417056	0.891866	28973.3	99.59	0.96	P. vulgatus	1	0	1	Russia	Europe	homo sapiens
MGYG000023777	UHGG	ERP116715	http://ftp.ebi.ac.uk/pub/databases/metagenomics/mgnify_genomes/	0.0193249	0	4482794	191090	80977	37047.9	121	121	3697	191090	0.418442	0.899933	37047.9	99.64	4.26	P. vulgatus	1	0	1	Estonia	Europe	homo sapiens
MGYG000023798	UHGG	ERP116715	http://ftp.ebi.ac.uk/pub/databases/metagenomics/mgnify_genomes/	0.0199682	0	4858837	304666	112540	66559.4	73	73	3890	304666	0.414505	0.900743	66559.4	99.98	0.11	P. dorei	0	0	1	Denmark	Europe	homo sapiens
MGYG000023833	UHGG	ERP116715	http://ftp.ebi.ac.uk/pub/databases/metagenomics/mgnify_genomes/	0.0226404	0	4428127	300407	74122	37847.2	117	117	3692	300407	0.420448	0.898377	37847.2	99.11	0.56	P. vulgatus	0	0	1	Spain	Europe	homo sapiens
MGYG000023909	UHGG	ERP116715	http://ftp.ebi.ac.uk/pub/databases/metagenomics/mgnify_genomes/	0.019584	0	5616283	318085	120826	36001.8	156	156	4409	318085	0.414165	0.904067	36001.8	95.19	2.32	P. dorei	0	0	1	United States	North America	homo sapiens
MGYG000023957	UHGG	ERP116715	http://ftp.ebi.ac.uk/pub/databases/metagenomics/mgnify_genomes/	0.03363	0	4392000	132515	16168	9981.82	440	440	3735	132515	0.420925	0.898156	9981.82	95.5	1.74	P. vulgatus	1	0	1	Finland	Europe	homo sapiens
MGYG000024165	UHGG	ERP116715	http://ftp.ebi.ac.uk/pub/databases/metagenomics/mgnify_genomes/	0.0303783	0	4863195	137820	36054	21236.7	229	229	3992	137820	0.416198	0.90207	21236.7	99.96	0.04	P. dorei	1	0	1	Finland	Europe	homo sapiens
MGYG000024251	UHGG	ERP116715	http://ftp.ebi.ac.uk/pub/databases/metagenomics/mgnify_genomes/	0.0305585	0	4887994	238891	73594	42137.9	116	116	4065	238891	0.419316	0.897862	42137.9	99.95	0.03	P. vulgatus	0	0	0	China	Asia	homo sapiens
MGYG000024308	UHGG	ERP116715	http://ftp.ebi.ac.uk/pub/databases/metagenomics/mgnify_genomes/	0.0247333	0	4445758	196163	59801	36741.8	121	121	3674	196163	0.419166	0.899833	36741.8	99.08	0.38	P. vulgatus	0	1	1	United States	North America	homo sapiens
MGYG000024335	UHGG	ERP116715	http://ftp.ebi.ac.uk/pub/databases/metagenomics/mgnify_genomes/	0.0225477	0	5015802	190469	63179	34591.7	145	145	4279	190469	0.419304	0.898081	34591.7	100	3.95	P. vulgatus	0	0	1	Spain	Europe	homo sapiens
MGYG000024350	UHGG	ERP116715	http://ftp.ebi.ac.uk/pub/databases/metagenomics/mgnify_genomes/	0.0665688	0	5742804	253872	55170	19734.7	291	291	5202	253872	0.42694	0.893725	19734.7	99.55	0.67	P. vulgatus	1	1	1	United States	North America	homo sapiens
MGYG000024355	UHGG	ERP116715	http://ftp.ebi.ac.uk/pub/databases/metagenomics/mgnify_genomes/	0.0196313	0	4802260	189866	55143	40018.8	120	120	3986	189866	0.420272	0.896261	40018.8	96.06	0.62	P. vulgatus	1	0	1	Denmark	Europe	homo sapiens
MGYG000024594	UHGG	ERP116715	http://ftp.ebi.ac.uk/pub/databases/metagenomics/mgnify_genomes/	0.0180914	0	5002836	585919	190564	119115	42	42	4042	585919	0.415985	0.901563	119115	100	0.01	P. dorei	0	0	0	China	Asia	homo sapiens
MGYG000024701	UHGG	ERP116715	http://ftp.ebi.ac.uk/pub/databases/metagenomics/mgnify_genomes/	0.0156226	0	4650755	379582	122377	83049.2	56	56	3736	379582	0.413298	0.903487	83049.2	90.88	0.15	P. dorei	1	0	1	Russia	Europe	homo sapiens
MGYG000024703	UHGG	ERP116715	http://ftp.ebi.ac.uk/pub/databases/metagenomics/mgnify_genomes/	0.027382	0	5389120	324901	80910	32078.1	168	168	4521	324901	0.416686	0.898626	32078.1	99.97	0.16	P. dorei	1	0	1	Russia	Europe	homo sapiens
MGYG000024767	UHGG	ERP116715	http://ftp.ebi.ac.uk/pub/databases/metagenomics/mgnify_genomes/	0.029405	0	4111297	36711	11930	8322.46	494	494	3773	36711	0.417898	0.897638	8322.46	94.69	2.17	P. vulgatus	0	0	0	Israel	Asia	homo sapiens
MGYG000024978	UHGG	ERP116715	http://ftp.ebi.ac.uk/pub/databases/metagenomics/mgnify_genomes/	0.0299824	0	4125726	88700	15708	10972.7	376	376	3560	88700	0.420413	0.903783	10972.7	97.41	0.01	P. vulgatus	0	0	1	United States	North America	homo sapiens
MGYG000025106	UHGG	ERP116715	http://ftp.ebi.ac.uk/pub/databases/metagenomics/mgnify_genomes/	0.0283216	0	5130946	206302	54465	29658.6	173	173	4373	206302	0.41763	0.895187	29658.6	99.89	0.15	P. vulgatus	0	0	0	China	Asia	homo sapiens
MGYG000025144	UHGG	ERP116715	http://ftp.ebi.ac.uk/pub/databases/metagenomics/mgnify_genomes/	0.0290728	0	4565498	139146	56922	27338.3	167	167	3789	139146	0.420719	0.899711	27338.3	99.85	0.59	P. vulgatus	1	0	1	Finland	Europe	homo sapiens
MGYG000025175	UHGG	ERP116715	http://ftp.ebi.ac.uk/pub/databases/metagenomics/mgnify_genomes/	0.0341922	3385	5022232	296635	67881	33481.5	164	150	4310	296635	0.422433	0.891048	30602.7	100	0.47	P. vulgatus	0	0	1	United Kingdom	Europe	homo sapiens
MGYG000025285	UHGG	ERP116715	http://ftp.ebi.ac.uk/pub/databases/metagenomics/mgnify_genomes/	0.024776	0	4456894	176159	42384	23706.9	188	188	3572	176159	0.417118	0.904391	23706.9	99.9	1.31	P. dorei	1	0	1	Finland	Europe	homo sapiens
MGYG000025526	UHGG	ERP116715	http://ftp.ebi.ac.uk/pub/databases/metagenomics/mgnify_genomes/	0.0334367	0	4591044	106111	20316	13663.8	336	336	4048	106111	0.416297	0.895735	13663.8	98.87	0.38	P. vulgatus	1	0	1	Finland	Europe	homo sapiens
MGYG000025587	UHGG	ERP116715	http://ftp.ebi.ac.uk/pub/databases/metagenomics/mgnify_genomes/	0.0255631	0	4126338	90260	30853	19934	207	207	3381	90260	0.422285	0.901353	19934	99.98	0.01	P. vulgatus	1	0	1	Finland	Europe	homo sapiens
MGYG000025613	UHGG	ERP116715	http://ftp.ebi.ac.uk/pub/databases/metagenomics/mgnify_genomes/	0.031982	0	4483195	68411	14260	10143	442	442	3822	68411	0.422863	0.906768	10143	97.29	0.18	P. vulgatus	1	0	1	Denmark	Europe	homo sapiens
MGYG000025631	UHGG	ERP116715	http://ftp.ebi.ac.uk/pub/databases/metagenomics/mgnify_genomes/	0.0305287	0	4465261	80077	17680	11333.1	394	394	3915	80077	0.418705	0.896081	11333.1	95.14	1.54	P. vulgatus	0	0	1	Denmark	Europe	homo sapiens
MGYG000025668	UHGG	ERP116715	http://ftp.ebi.ac.uk/pub/databases/metagenomics/mgnify_genomes/	0.0252387	0	5080943	395246	108803	27464.6	185	185	4299	395246	0.414305	0.897414	27464.6	96.78	2.67	P. dorei	0	1	0	China	Asia	homo sapiens
MGYG000025747	UHGG	ERP116715	http://ftp.ebi.ac.uk/pub/databases/metagenomics/mgnify_genomes/	0.0268977	0	4566860	70298	17775	11986.5	381	381	4015	70298	0.415851	0.894304	11986.5	92.35	2.44	P. vulgatus	0	0	0	Israel	Asia	homo sapiens
MGYG000025913	UHGG	ERP116715	http://ftp.ebi.ac.uk/pub/databases/metagenomics/mgnify_genomes/	0.0219974	0	4948211	204403	81122	47125.8	105	105	3963	204403	0.416456	0.902018	47125.8	97.57	0.21	P. dorei	1	0	1	Estonia	Europe	homo sapiens
MGYG000025947	UHGG	ERP116715	http://ftp.ebi.ac.uk/pub/databases/metagenomics/mgnify_genomes/	0.0293615	0	4606720	96949	26124	17061.9	270	270	3899	96949	0.42153	0.896173	17061.9	95.1	0.31	P. vulgatus	0	1	1	Denmark	Europe	homo sapiens
MGYG000025969	UHGG	ERP116715	http://ftp.ebi.ac.uk/pub/databases/metagenomics/mgnify_genomes/	0.0327031	0	4341817	52738	12223	8414.37	516	516	3971	52738	0.412476	0.897024	8414.37	90.38	0.35	P. vulgatus	0	0	1	Denmark	Europe	homo sapiens
MGYG000026220	UHGG	ERP116715	http://ftp.ebi.ac.uk/pub/databases/metagenomics/mgnify_genomes/	0.0222151	0	4546933	260315	99458	58294	78	78	3783	260315	0.418672	0.898857	58294	99.99	0.11	P. vulgatus	0	1	0	China	Asia	homo sapiens
MGYG000026224	UHGG	ERP116715	http://ftp.ebi.ac.uk/pub/databases/metagenomics/mgnify_genomes/	0.0444638	0	4876812	136199	42465	14868.3	328	328	4140	136199	0.417754	0.902601	14868.3	99.91	0.06	P. dorei	0	1	0	China	Asia	homo sapiens
MGYG000026347	UHGG	ERP116715	http://ftp.ebi.ac.uk/pub/databases/metagenomics/mgnify_genomes/	0.0308324	0	4837355	161971	54933	23035	210	210	4017	161971	0.412055	0.899973	23035	90.04	0.23	P. dorei	0	0	1	Denmark	Europe	homo sapiens
MGYG000026505	UHGG	ERP116715	http://ftp.ebi.ac.uk/pub/databases/metagenomics/mgnify_genomes/	0.0414124	0	5279095	183337	35324	15853.1	333	333	4603	183337	0.428861	0.894087	15853.1	100	0.32	P. vulgatus	0	0	1	United States	North America	homo sapiens
MGYG000026636	UHGG	ERP116715	http://ftp.ebi.ac.uk/pub/databases/metagenomics/mgnify_genomes/	0.0315338	0	4781542	242546	58532	22034.8	217	217	4101	242546	0.420069	0.895041	22034.8	94.89	0.07	P. vulgatus	0	0	0	Fiji	Oceania	homo sapiens
MGYG000027069	UHGG	ERP116715	http://ftp.ebi.ac.uk/pub/databases/metagenomics/mgnify_genomes/	0.041475	0	5223404	235029	58769	27491.6	190	190	4492	235029	0.424925	0.896086	27491.6	100	0.68	P. vulgatus	0	0	1	Spain	Europe	homo sapiens
MGYG000027085	UHGG	ERP116715	http://ftp.ebi.ac.uk/pub/databases/metagenomics/mgnify_genomes/	0.0228405	0	5033571	172012	70234	37011.6	136	136	4211	172012	0.418853	0.894091	37011.6	100	0.51	P. vulgatus	0	0	0	Fiji	Oceania	homo sapiens
MGYG000027136	UHGG	ERP116715	http://ftp.ebi.ac.uk/pub/databases/metagenomics/mgnify_genomes/	0.0294008	0	4689635	114630	27670	17115.5	274	274	3862	114630	0.414238	0.906959	17115.5	92.5	0.88	P. dorei	1	0	1	Sweden	Europe	homo sapiens
MGYG000027317	UHGG	ERP116715	http://ftp.ebi.ac.uk/pub/databases/metagenomics/mgnify_genomes/	0.0214771	0	5139499	370258	138903	59074.7	87	87	4110	370258	0.41643	0.902664	59074.7	100	0.13	P. dorei	1	0	1	Finland	Europe	homo sapiens
MGYG000027400	UHGG	ERP116715	http://ftp.ebi.ac.uk/pub/databases/metagenomics/mgnify_genomes/	0.0221593	0	5005734	277109	116561	58891	85	85	4104	277109	0.417066	0.901476	58891	99.98	0.15	P. dorei	1	0	1	Estonia	Europe	homo sapiens
MGYG000027612	UHGG	ERP116715	http://ftp.ebi.ac.uk/pub/databases/metagenomics/mgnify_genomes/	0.0271503	0	4314906	165039	40296	21792.5	198	198	3531	165039	0.422094	0.902033	21792.5	99.31	0.12	P. vulgatus	1	0	1	Finland	Europe	homo sapiens
MGYG000027619	UHGG	ERP116715	http://ftp.ebi.ac.uk/pub/databases/metagenomics/mgnify_genomes/	0.0254084	0	5134694	264589	90357	46679	110	110	4165	264589	0.414077	0.90048	46679	99.99	0.88	P. dorei	1	0	1	Finland	Europe	homo sapiens
MGYG000027645	UHGG	ERP116715	http://ftp.ebi.ac.uk/pub/databases/metagenomics/mgnify_genomes/	0.0197167	0	4510056	190984	96748	49022.3	92	92	3770	190984	0.420018	0.89941	49022.3	95	0.12	P. vulgatus	0	1	1	United States	North America	homo sapiens
MGYG000027816	UHGG	ERP116715	http://ftp.ebi.ac.uk/pub/databases/metagenomics/mgnify_genomes/	0.0276803	0	4651755	411993	106708	47956.2	97	97	3836	411993	0.421078	0.89927	47956.2	100	0.02	P. vulgatus	1	0	1	Finland	Europe	homo sapiens
MGYG000027830	UHGG	ERP116715	http://ftp.ebi.ac.uk/pub/databases/metagenomics/mgnify_genomes/	0.0238688	0	4477583	201850	52547	29457.8	152	152	3681	201850	0.419716	0.900964	29457.8	99.97	3.05	P. vulgatus	0	0	1	United Kingdom	Europe	homo sapiens
MGYG000027832	UHGG	ERP116715	http://ftp.ebi.ac.uk/pub/databases/metagenomics/mgnify_genomes/	0.0199122	0	4916071	175227	70930	39328.6	125	125	4002	175227	0.413866	0.902086	39328.6	95.54	0.24	P. dorei	0	0	1	United States	North America	homo sapiens
MGYG000027920	UHGG	ERP116715	http://ftp.ebi.ac.uk/pub/databases/metagenomics/mgnify_genomes/	0.0368793	0	4722971	54583	9113	6844.89	690	690	4455	54583	0.420861	0.898668	6844.89	94.36	3.59	P. vulgatus	0	1	1	United States	North America	homo sapiens
MGYG000028042	UHGG	ERP116715	http://ftp.ebi.ac.uk/pub/databases/metagenomics/mgnify_genomes/	0.0343706	0	5283405	161950	40000	16562.4	319	319	4533	161950	0.416709	0.894251	16562.4	99.99	0.62	P. vulgatus	0	1	0	China	Asia	homo sapiens
MGYG000028104	UHGG	ERP116715	http://ftp.ebi.ac.uk/pub/databases/metagenomics/mgnify_genomes/	0.0221873	0	4424034	135015	41885	24175	183	183	3781	135015	0.419792	0.894602	24175	95.34	0.08	P. vulgatus	0	0	1	United States	North America	homo sapiens
MGYG000028166	UHGG	ERP116715	http://ftp.ebi.ac.uk/pub/databases/metagenomics/mgnify_genomes/	0.0248981	0	4504219	129613	47819	26495.4	170	170	3744	129613	0.41953	0.898128	26495.4	99.66	1.18	P. vulgatus	0	1	1	United States	North America	homo sapiens
MGYG000028720	UHGG	ERP116715	http://ftp.ebi.ac.uk/pub/databases/metagenomics/mgnify_genomes/	0.0274024	0	4790103	85376	22513	13305.8	360	360	4182	85376	0.427885	0.89686	13305.8	94.68	0.89	P. vulgatus	0	0	1	Italy	Europe	homo sapiens
MGYG000028769	UHGG	ERP116715	http://ftp.ebi.ac.uk/pub/databases/metagenomics/mgnify_genomes/	0.0265003	0	4326316	257176	54335	29430.7	147	147	3530	257176	0.419455	0.899552	29430.7	100	0.01	P. vulgatus	0	1	1	United States	North America	homo sapiens
MGYG000028775	UHGG	ERP116715	http://ftp.ebi.ac.uk/pub/databases/metagenomics/mgnify_genomes/	0.0232222	0	4583113	140182	38671	24508.6	187	187	3855	140182	0.420142	0.900595	24508.6	99.97	0.99	P. vulgatus	0	0	1	Germany	Europe	homo sapiens
MGYG000028880	UHGG	ERP116715	http://ftp.ebi.ac.uk/pub/databases/metagenomics/mgnify_genomes/	0.0170996	0	4370257	270937	71710	45523.5	96	96	3635	270937	0.422993	0.897296	45523.5	96.46	0.24	P. vulgatus	0	1	1	United States	North America	homo sapiens
MGYG000028974	UHGG	ERP116715	http://ftp.ebi.ac.uk/pub/databases/metagenomics/mgnify_genomes/	0.0216263	0	3870731	139698	24427	14606.5	265	265	3228	139698	0.419848	0.902311	14606.5	92.41	1.75	P. vulgatus	0	0	0	Israel	Asia	homo sapiens
MGYG000029094	UHGG	ERP116715	http://ftp.ebi.ac.uk/pub/databases/metagenomics/mgnify_genomes/	0.0204557	0	5005529	301120	84748	47222	106	106	4278	301120	0.418481	0.897611	47222	99.99	0.18	P. vulgatus	0	1	1	United States	North America	homo sapiens
MGYG000029168	UHGG	ERP116715	http://ftp.ebi.ac.uk/pub/databases/metagenomics/mgnify_genomes/	0.044302	0	4757686	189419	79399	30894.1	154	154	4066	189419	0.422683	0.896494	30894.1	99.39	0.17	P. vulgatus	1	0	1	Estonia	Europe	homo sapiens
MGYG000029192	UHGG	ERP116715	http://ftp.ebi.ac.uk/pub/databases/metagenomics/mgnify_genomes/	0.0289998	0	4107244	70932	21998	13690.8	300	300	3514	70932	0.419562	0.898517	13690.8	97.41	0.03	P. vulgatus	0	0	1	Denmark	Europe	homo sapiens
MGYG000029195	UHGG	ERP116715	http://ftp.ebi.ac.uk/pub/databases/metagenomics/mgnify_genomes/	0.0335441	0	4301374	116744	41026	25008	172	172	3569	116744	0.420851	0.90143	25008	95.18	0.04	P. vulgatus	1	0	1	Estonia	Europe	homo sapiens
MGYG000029220	UHGG	ERP116715	http://ftp.ebi.ac.uk/pub/databases/metagenomics/mgnify_genomes/	0.0341177	2063	4817791	452221	145209	80296.5	104	60	3996	483826	0.420569	0.896196	46305.1	100	0.12	P. vulgatus	0	0	0	China	Asia	homo sapiens
MGYG000029276	UHGG	ERP116715	http://ftp.ebi.ac.uk/pub/databases/metagenomics/mgnify_genomes/	0.02375	0	4695887	280535	84207	49430.4	95	95	3915	280535	0.419205	0.898866	49430.4	100	2.04	P. vulgatus	1	0	1	Sweden	Europe	homo sapiens
MGYG000029313	UHGG	ERP116715	http://ftp.ebi.ac.uk/pub/databases/metagenomics/mgnify_genomes/	0.0253125	0	4459220	207310	74569	39462.1	113	113	3664	207310	0.41912	0.899616	39462.1	98.95	0.68	P. vulgatus	0	1	1	United States	North America	homo sapiens
MGYG000029339	UHGG	ERP116715	http://ftp.ebi.ac.uk/pub/databases/metagenomics/mgnify_genomes/	0.0255469	0	4576434	158377	61224	34152.5	134	134	3829	158377	0.416627	0.898461	34152.5	99.65	0.06	P. vulgatus	0	0	1	Germany	Europe	homo sapiens
MGYG000029446	UHGG	ERP116715	http://ftp.ebi.ac.uk/pub/databases/metagenomics/mgnify_genomes/	0.0245229	0	4114181	117755	45757	25875.4	159	159	3331	117755	0.420042	0.903192	25875.4	95.76	0.26	P. vulgatus	0	1	1	United States	North America	homo sapiens
MGYG000029632	UHGG	ERP116715	http://ftp.ebi.ac.uk/pub/databases/metagenomics/mgnify_genomes/	0.028105	0	4388430	106330	31389	18997.5	231	231	3657	106330	0.422248	0.900877	18997.5	96.86	3.98	P. vulgatus	0	0	0	China	Asia	homo sapiens
MGYG000029728	UHGG	ERP116715	http://ftp.ebi.ac.uk/pub/databases/metagenomics/mgnify_genomes/	0.0210778	0	4707505	153580	55171	33151.4	142	142	3893	153580	0.416097	0.903758	33151.4	90.35	1.2	P. dorei	0	0	1	Denmark	Europe	homo sapiens
MGYG000029848	UHGG	ERP116715	http://ftp.ebi.ac.uk/pub/databases/metagenomics/mgnify_genomes/	0.0396029	0	4615968	210936	74841	26837	172	172	3854	210936	0.420214	0.896316	26837	98.97	0.13	P. vulgatus	0	0	1	United States	North America	homo sapiens
MGYG000029904	UHGG	ERP116715	http://ftp.ebi.ac.uk/pub/databases/metagenomics/mgnify_genomes/	0.0265786	0	4158636	127013	35163	18732.6	222	222	3406	127013	0.419704	0.901723	18732.6	95.46	0.15	P. vulgatus	0	1	1	Denmark	Europe	homo sapiens
MGYG000030021	UHGG	ERP116715	http://ftp.ebi.ac.uk/pub/databases/metagenomics/mgnify_genomes/	0.0514454	0	4504295	99041	39401	15749.3	286	286	3844	99041	0.426055	0.898041	15749.3	99.97	0.03	P. vulgatus	0	0	1	United States	North America	homo sapiens
MGYG000030258	UHGG	ERP116715	http://ftp.ebi.ac.uk/pub/databases/metagenomics/mgnify_genomes/	0.0298884	0	4983095	156335	36961	25040.7	199	199	4054	156335	0.414741	0.903522	25040.7	95.74	0.36	P. dorei	0	0	1	Denmark	Europe	homo sapiens
MGYG000030297	UHGG	ERP116715	http://ftp.ebi.ac.uk/pub/databases/metagenomics/mgnify_genomes/	0.0420881	0	5075751	117414	27766	14972.7	339	339	4403	117414	0.419508	0.890377	14972.7	100	0.62	P. vulgatus	1	0	1	Finland	Europe	homo sapiens
MGYG000030449	UHGG	ERP116715	http://ftp.ebi.ac.uk/pub/databases/metagenomics/mgnify_genomes/	0.0227616	0	4891470	212377	44315	28111.9	174	174	3939	212377	0.417821	0.906288	28111.9	95.93	4.91	P. dorei	1	0	1	Finland	Europe	homo sapiens
MGYG000030550	UHGG	ERP116715	http://ftp.ebi.ac.uk/pub/databases/metagenomics/mgnify_genomes/	0.0267896	0	4540688	148500	36279	23649.4	192	192	3788	148500	0.419995	0.901933	23649.4	93.76	1.86	P. vulgatus	0	1	1	United States	North America	homo sapiens
MGYG000030617	UHGG	ERP116715	http://ftp.ebi.ac.uk/pub/databases/metagenomics/mgnify_genomes/	0.0279051	0	4591752	165537	58724	36734	125	125	3884	165537	0.416689	0.893873	36734	98.81	1.28	P. vulgatus	1	0	1	Italy	Europe	homo sapiens
MGYG000030729	UHGG	ERP116715	http://ftp.ebi.ac.uk/pub/databases/metagenomics/mgnify_genomes/	0.0211258	0	4564596	161756	45906	26083.4	175	175	3823	161756	0.421267	0.897242	26083.4	99.91	4.82	P. vulgatus	0	1	1	United States	North America	homo sapiens
MGYG000030744	UHGG	ERP116715	http://ftp.ebi.ac.uk/pub/databases/metagenomics/mgnify_genomes/	0.0233336	0	4294031	140481	38654	26024.4	165	165	3430	140481	0.417798	0.905504	26024.4	96.15	0.12	P. dorei	1	0	1	Finland	Europe	homo sapiens
MGYG000030814	UHGG	ERP116715	http://ftp.ebi.ac.uk/pub/databases/metagenomics/mgnify_genomes/	0.0409474	0	5436554	116692	25986	15533	350	350	4701	116692	0.41317	0.900115	15533	96.54	2.06	P. dorei	0	0	1	Netherlands	Europe	homo sapiens
MGYG000030821	UHGG	ERP116715	http://ftp.ebi.ac.uk/pub/databases/metagenomics/mgnify_genomes/	0.0256414	0	4276193	216315	46337	29491	145	145	3481	216315	0.421304	0.900974	29491	100	0.5	P. vulgatus	0	1	1	United States	North America	homo sapiens
MGYG000030829	UHGG	ERP116715	http://ftp.ebi.ac.uk/pub/databases/metagenomics/mgnify_genomes/	0.0203092	0	4571622	289176	94821	48634.3	94	94	3725	289176	0.420226	0.902056	48634.3	99.87	0.07	P. vulgatus	0	1	1	United States	North America	homo sapiens
MGYG000030870	UHGG	ERP116715	http://ftp.ebi.ac.uk/pub/databases/metagenomics/mgnify_genomes/	0.0358552	0	5134830	260533	154191	59021	87	87	4305	260533	0.419269	0.897538	59021	98.84	0.11	P. dorei	1	0	1	Estonia	Europe	homo sapiens
MGYG000031075	UHGG	ERP116715	http://ftp.ebi.ac.uk/pub/databases/metagenomics/mgnify_genomes/	0.0361134	0	4451502	62147	10533	8197.98	543	543	4088	62147	0.422305	0.900934	8197.98	91.37	0.2	P. vulgatus	0	1	1	United States	North America	homo sapiens
MGYG000031100	UHGG	ERP116715	http://ftp.ebi.ac.uk/pub/databases/metagenomics/mgnify_genomes/	0.0225729	0	4817434	123180	35043	11361.9	424	424	4130	123180	0.415752	0.902982	11361.9	98.71	2.18	P. dorei	0	0	1	Spain	Europe	homo sapiens
MGYG000031113	UHGG	ERP116715	http://ftp.ebi.ac.uk/pub/databases/metagenomics/mgnify_genomes/	0.0233969	0	4086846	214886	70894	38922.3	105	105	3360	214886	0.418658	0.896047	38922.3	90.53	0	P. vulgatus	0	1	0	China	Asia	homo sapiens
MGYG000031196	UHGG	ERP116715	http://ftp.ebi.ac.uk/pub/databases/metagenomics/mgnify_genomes/	0.0206332	0	5159116	303155	88753	36077.7	143	143	4327	303155	0.414563	0.899318	36077.7	99.89	0.06	P. dorei	0	0	1	Denmark	Europe	homo sapiens
MGYG000031250	UHGG	ERP116715	http://ftp.ebi.ac.uk/pub/databases/metagenomics/mgnify_genomes/	0.0489506	0	5038177	173541	78553	33365.4	151	151	4320	173541	0.423334	0.896328	33365.4	95.53	0.33	P. vulgatus	1	0	1	Sweden	Europe	homo sapiens
MGYG000031308	UHGG	ERP116715	http://ftp.ebi.ac.uk/pub/databases/metagenomics/mgnify_genomes/	0.0356242	0	4678272	144031	56006	29239.2	160	160	3866	144031	0.415802	0.896299	29239.2	100	0.02	P. vulgatus	0	1	1	United States	North America	homo sapiens
MGYG000031364	UHGG	ERP116715	http://ftp.ebi.ac.uk/pub/databases/metagenomics/mgnify_genomes/	0.0237508	0	3876967	101977	21590	10799.4	359	359	3358	101977	0.421757	0.897161	10799.4	93.97	0.2	P. vulgatus	0	1	0	China	Asia	homo sapiens
MGYG000031397	UHGG	ERP116715	http://ftp.ebi.ac.uk/pub/databases/metagenomics/mgnify_genomes/	0.0212796	0	4515478	293789	88398	48037	94	94	3657	293789	0.419795	0.900269	48037	98.24	3.37	P. vulgatus	0	1	0	China	Asia	homo sapiens
MGYG000031686	UHGG	ERP116715	http://ftp.ebi.ac.uk/pub/databases/metagenomics/mgnify_genomes/	0.0305712	0	5005290	131062	33257	18959.4	264	264	4125	131062	0.418491	0.903772	18959.4	98.95	4.88	P. vulgatus	1	0	1	Denmark	Europe	homo sapiens
MGYG000031710	UHGG	ERP116715	http://ftp.ebi.ac.uk/pub/databases/metagenomics/mgnify_genomes/	0.021617	0	4541876	252758	82862	40552.5	112	112	3780	252758	0.422468	0.901396	40552.5	99.45	1.91	P. vulgatus	0	0	0	China	Asia	homo sapiens
MGYG000031787	UHGG	ERP116715	http://ftp.ebi.ac.uk/pub/databases/metagenomics/mgnify_genomes/	0.0237366	0	5088353	228252	54244	33476	152	152	4384	228252	0.421476	0.89206	33476	100	0.15	P. vulgatus	0	1	1	United States	North America	homo sapiens
MGYG000031847	UHGG	ERP116715	http://ftp.ebi.ac.uk/pub/databases/metagenomics/mgnify_genomes/	0.0309313	0	5018189	256762	62920	32375.4	155	155	4140	256762	0.411914	0.899371	32375.4	95.41	1.53	P. dorei	0	0	1	United Kingdom	Europe	homo sapiens
MGYG000032005	UHGG	ERP116715	http://ftp.ebi.ac.uk/pub/databases/metagenomics/mgnify_genomes/	0.0204721	0	4631315	268761	82912	26770.6	173	173	3892	268761	0.421102	0.896093	26770.6	94.64	1.96	P. vulgatus	0	0	1	Austria	Europe	homo sapiens
MGYG000032019	UHGG	ERP116715	http://ftp.ebi.ac.uk/pub/databases/metagenomics/mgnify_genomes/	0.0222246	0	4591159	204080	97550	51012.9	90	90	3876	204080	0.420662	0.896396	51012.9	100	0.06	P. vulgatus	0	0	1	Denmark	Europe	homo sapiens
MGYG000032136	UHGG	ERP116715	http://ftp.ebi.ac.uk/pub/databases/metagenomics/mgnify_genomes/	0.0292398	0	3993705	53037	14961	9352.94	427	427	3340	53037	0.425337	0.904077	9352.94	99.3	1.22	P. vulgatus	0	1	0	China	Asia	homo sapiens
MGYG000032151	UHGG	ERP116715	http://ftp.ebi.ac.uk/pub/databases/metagenomics/mgnify_genomes/	0.0244615	0	3995783	79378	23013	15427.7	259	259	3305	79378	0.420913	0.903847	15427.7	95.02	0.24	P. vulgatus	0	0	0	Kazakhstan	Asia	homo sapiens
MGYG000032157	UHGG	ERP116715	http://ftp.ebi.ac.uk/pub/databases/metagenomics/mgnify_genomes/	0.0298837	0	5588121	104811	21306	12700.3	440	440	4843	104811	0.41516	0.898936	12700.3	100	2.95	P. dorei	0	1	1	United States	North America	homo sapiens
MGYG000032411	UHGG	ERP116715	http://ftp.ebi.ac.uk/pub/databases/metagenomics/mgnify_genomes/	0.0236011	0	4755754	201379	59741	37446.9	127	127	3992	201379	0.418507	0.89829	37446.9	100	1.15	P. vulgatus	0	1	1	Germany	Europe	homo sapiens
MGYG000032426	UHGG	ERP116715	http://ftp.ebi.ac.uk/pub/databases/metagenomics/mgnify_genomes/	0.0277718	0	5148193	409374	137855	68642.6	75	75	4157	409374	0.41867	0.902595	68642.6	100	0.15	P. dorei	1	0	1	Finland	Europe	homo sapiens
MGYG000032522	UHGG	ERP116715	http://ftp.ebi.ac.uk/pub/databases/metagenomics/mgnify_genomes/	0.0242771	0	4371805	116638	38704	20239.8	216	216	3633	116638	0.41922	0.899454	20239.8	92.02	0.44	P. vulgatus	0	1	0	China	Asia	homo sapiens
MGYG000032587	UHGG	ERP116715	http://ftp.ebi.ac.uk/pub/databases/metagenomics/mgnify_genomes/	0.0330345	0	4897633	160474	33900	19056.9	257	257	4256	160474	0.421759	0.897543	19056.9	99.89	1.92	P. vulgatus	0	0	1	Denmark	Europe	homo sapiens
MGYG000032691	UHGG	ERP116715	http://ftp.ebi.ac.uk/pub/databases/metagenomics/mgnify_genomes/	0.0221699	0	4818615	125694	23315	13611.9	354	354	4179	125694	0.420457	0.900002	13611.9	94.53	4.66	P. vulgatus	0	1	1	Austria	Europe	homo sapiens
MGYG000032729	UHGG	ERP116715	http://ftp.ebi.ac.uk/pub/databases/metagenomics/mgnify_genomes/	0.0216954	0	5154754	208809	67205	35066.4	147	147	4399	208809	0.420424	0.894269	35066.4	100	2.5	P. vulgatus	0	0	1	Ireland	Europe	homo sapiens
MGYG000032768	UHGG	ERP116715	http://ftp.ebi.ac.uk/pub/databases/metagenomics/mgnify_genomes/	0.050423	633	5107081	198152	69432	31721	203	161	4397	254001	0.421287	0.896346	25154.9	100	0.27	P. vulgatus	0	0	0	China	Asia	homo sapiens
MGYG000032860	UHGG	ERP116715	http://ftp.ebi.ac.uk/pub/databases/metagenomics/mgnify_genomes/	0.0257327	0	4365662	108991	34809	19147.6	228	228	3678	108991	0.420027	0.898719	19147.6	98.71	0.18	P. vulgatus	1	0	1	Estonia	Europe	homo sapiens
MGYG000032877	UHGG	ERP116715	http://ftp.ebi.ac.uk/pub/databases/metagenomics/mgnify_genomes/	0.022053	0	4758718	206463	104439	51725.2	92	92	3991	206463	0.422022	0.895848	51725.2	96.42	0.5	P. vulgatus	1	0	1	Finland	Europe	homo sapiens
MGYG000033080	UHGG	ERP116715	http://ftp.ebi.ac.uk/pub/databases/metagenomics/mgnify_genomes/	0.0239051	0	4792942	210775	94015	45216.4	106	106	4036	210775	0.421299	0.899172	45216.4	99.78	0.15	P. vulgatus	1	0	1	Estonia	Europe	homo sapiens
MGYG000033152	UHGG	ERP116715	http://ftp.ebi.ac.uk/pub/databases/metagenomics/mgnify_genomes/	0.0562065	0	5195869	169299	58258	18556.7	280	280	4634	169299	0.422484	0.894376	18556.7	96.38	0.23	P. vulgatus	1	1	1	United States	North America	homo sapiens
MGYG000033278	UHGG	ERP116715	http://ftp.ebi.ac.uk/pub/databases/metagenomics/mgnify_genomes/	0.0235619	0	4948202	356203	102244	52640.4	94	94	4034	356203	0.411877	0.898611	52640.4	94.17	2.05	P. dorei	0	1	1	Spain	Europe	homo sapiens
MGYG000033348	UHGG	ERP116715	http://ftp.ebi.ac.uk/pub/databases/metagenomics/mgnify_genomes/	0.0281539	0	4466266	119672	24275	14407.3	310	310	3828	119672	0.422071	0.899144	14407.3	95.46	0.34	P. vulgatus	0	0	1	Italy	Europe	homo sapiens
MGYG000033394	UHGG	ERP116715	http://ftp.ebi.ac.uk/pub/databases/metagenomics/mgnify_genomes/	0.0299615	0	5229896	214207	73900	33741.3	155	155	4341	214207	0.415867	0.900706	33741.3	99.99	0.18	P. dorei	0	0	1	United Kingdom	Europe	homo sapiens
MGYG000033414	UHGG	ERP116715	http://ftp.ebi.ac.uk/pub/databases/metagenomics/mgnify_genomes/	0.0518557	0	4776924	280028	104823	22218.3	215	215	4066	280028	0.420405	0.893608	22218.3	96.56	0.44	P. vulgatus	0	1	1	Austria	Europe	homo sapiens
MGYG000033546	UHGG	ERP116715	http://ftp.ebi.ac.uk/pub/databases/metagenomics/mgnify_genomes/	0.0196192	0	5060102	182852	58310	18672	271	271	4326	182852	0.420159	0.894959	18672	95.96	4.13	P. vulgatus	0	1	1	Austria	Europe	homo sapiens
MGYG000033559	UHGG	ERP116715	http://ftp.ebi.ac.uk/pub/databases/metagenomics/mgnify_genomes/	0.0227735	0	4842645	124232	56037	18769.9	258	258	4112	124232	0.420175	0.890238	18769.9	91.71	4.05	P. vulgatus	0	1	0	China	Asia	homo sapiens
MGYG000034165	UHGG	ERP116715	http://ftp.ebi.ac.uk/pub/databases/metagenomics/mgnify_genomes/	0.0237275	0	4275964	53786	15360	10403.8	411	411	3725	53786	0.42531	0.904312	10403.8	93.22	1.11	P. vulgatus	0	0	0	Kazakhstan	Asia	homo sapiens
MGYG000034195	UHGG	ERP116715	http://ftp.ebi.ac.uk/pub/databases/metagenomics/mgnify_genomes/	0.0233326	0	4905417	108093	33390	19087.2	257	257	4090	108093	0.412942	0.9045	19087.2	99.81	0.66	P. dorei	0	1	0	China	Asia	homo sapiens
MGYG000034592	UHGG	ERP116715	http://ftp.ebi.ac.uk/pub/databases/metagenomics/mgnify_genomes/	0.0270829	0	4827118	193339	60526	34727.5	139	139	4024	193339	0.422289	0.898671	34727.5	99.96	0.58	P. vulgatus	1	0	1	Finland	Europe	homo sapiens
MGYG000034769	UHGG	ERP116715	http://ftp.ebi.ac.uk/pub/databases/metagenomics/mgnify_genomes/	0.0309292	0	4526616	85529	19854	13120.6	345	345	3986	85529	0.422784	0.898769	13120.6	99.63	2.29	P. vulgatus	0	1	1	United States	North America	homo sapiens
MGYG000034795	UHGG	ERP116715	http://ftp.ebi.ac.uk/pub/databases/metagenomics/mgnify_genomes/	0.0238664	0	3672397	79640	22760	15761.4	233	233	3050	79640	0.421468	0.903871	15761.4	93.49	0.04	P. vulgatus	0	0	1	Spain	Europe	homo sapiens
MGYG000034834	UHGG	ERP116715	http://ftp.ebi.ac.uk/pub/databases/metagenomics/mgnify_genomes/	0.0410591	0	4902515	119378	20633	11481.3	427	427	4368	119378	0.416986	0.891939	11481.3	99.93	1.42	P. vulgatus	1	0	1	Russia	Europe	homo sapiens
MGYG000035145	UHGG	ERP116715	http://ftp.ebi.ac.uk/pub/databases/metagenomics/mgnify_genomes/	0.0306135	0	4991212	99248	18196	13066	382	382	4282	99248	0.418277	0.902205	13066	99.41	0.86	P. dorei	1	0	1	Estonia	Europe	homo sapiens
MGYG000035155	UHGG	ERP116715	http://ftp.ebi.ac.uk/pub/databases/metagenomics/mgnify_genomes/	0.0393458	0	5318016	200198	76200	23021.7	231	231	4377	200198	0.416684	0.900035	23021.7	95.09	3.26	P. dorei	0	1	0	China	Asia	homo sapiens
MGYG000035188	UHGG	ERP116715	http://ftp.ebi.ac.uk/pub/databases/metagenomics/mgnify_genomes/	0.0143796	0	4820433	304680	99813	58077.5	83	83	3909	304680	0.415279	0.902406	58077.5	99.86	1.48	P. dorei	0	1	1	Austria	Europe	homo sapiens
MGYG000035218	UHGG	ERP116715	http://ftp.ebi.ac.uk/pub/databases/metagenomics/mgnify_genomes/	0.0345878	0	4523525	237144	66969	29184	155	155	3832	237144	0.419422	0.895168	29184	93.67	0.22	P. vulgatus	1	0	1	Sweden	Europe	homo sapiens
MGYG000035238	UHGG	ERP116715	http://ftp.ebi.ac.uk/pub/databases/metagenomics/mgnify_genomes/	0.0258547	255	4966393	366010	127154	59123.7	106	84	4138	366010	0.42402	0.897579	46850.4	100	0.02	P. vulgatus	0	0	0	China	Asia	homo sapiens
MGYG000035372	UHGG	ERP116715	http://ftp.ebi.ac.uk/pub/databases/metagenomics/mgnify_genomes/	0.0267863	0	4963725	160271	59753	30830.6	161	161	4313	160271	0.422072	0.897107	30830.6	99.95	0.07	P. vulgatus	0	1	1	Germany	Europe	homo sapiens
MGYG000035380	UHGG	ERP116715	http://ftp.ebi.ac.uk/pub/databases/metagenomics/mgnify_genomes/	0.0351582	0	4688126	139646	48836	26943.3	174	174	3875	139646	0.415477	0.897902	26943.3	100	0.14	P. vulgatus	0	1	1	United States	North America	homo sapiens
MGYG000035388	UHGG	ERP116715	http://ftp.ebi.ac.uk/pub/databases/metagenomics/mgnify_genomes/	0.0317564	0	4573077	184611	46853	26900.5	170	170	3805	184611	0.418004	0.896948	26900.5	99.94	0.64	P. vulgatus	0	1	1	Denmark	Europe	homo sapiens
MGYG000035452	UHGG	ERP116715	http://ftp.ebi.ac.uk/pub/databases/metagenomics/mgnify_genomes/	0.0199435	0	4622414	250703	73182	38201.8	121	121	3852	250703	0.418831	0.894561	38201.8	96.42	1.51	P. vulgatus	0	1	1	Spain	Europe	homo sapiens
MGYG000035473	UHGG	ERP116715	http://ftp.ebi.ac.uk/pub/databases/metagenomics/mgnify_genomes/	0.0335161	0	5024102	223814	58426	30449.1	165	165	4250	223814	0.422126	0.896432	30449.1	100	0.69	P. vulgatus	1	0	1	Finland	Europe	homo sapiens
MGYG000035648	UHGG	ERP116715	http://ftp.ebi.ac.uk/pub/databases/metagenomics/mgnify_genomes/	0.0276662	0	5272837	235178	60201	34018.3	155	155	4385	235178	0.416385	0.90129	34018.3	99.99	1.64	P. dorei	0	0	1	Denmark	Europe	homo sapiens
MGYG000035707	UHGG	ERP116715	http://ftp.ebi.ac.uk/pub/databases/metagenomics/mgnify_genomes/	0.0245141	0	4220972	85264	11982	8374.94	504	504	3857	85264	0.423558	0.90111	8374.94	94.83	0.15	P. vulgatus	0	1	0	China	Asia	homo sapiens
MGYG000036109	UHGG	ERP116715	http://ftp.ebi.ac.uk/pub/databases/metagenomics/mgnify_genomes/	0.0273104	0	5113306	116960	32800	21217	241	241	4293	116960	0.41005	0.899326	21217	95.62	2.01	P. dorei	0	1	1	Spain	Europe	homo sapiens
MGYG000036190	UHGG	ERP116715	http://ftp.ebi.ac.uk/pub/databases/metagenomics/mgnify_genomes/	0.0376091	0	5154001	85814	11754	7738.74	666	666	4681	85814	0.416713	0.89312	7738.74	96.56	4.19	P. vulgatus	0	0	1	United States	North America	homo sapiens
MGYG000036207	UHGG	ERP116715	http://ftp.ebi.ac.uk/pub/databases/metagenomics/mgnify_genomes/	0.0232846	0	4098754	84208	25018	12345.6	332	332	3537	84208	0.419822	0.898344	12345.6	94.01	1.81	P. vulgatus	0	0	1	Spain	Europe	homo sapiens
MGYG000036499	UHGG	ERP116715	http://ftp.ebi.ac.uk/pub/databases/metagenomics/mgnify_genomes/	0.0174803	0	4844936	428186	138843	80748.9	60	60	3885	428186	0.415573	0.900129	80748.9	99.99	0.21	P. dorei	0	1	1	Spain	Europe	homo sapiens
MGYG000036600	UHGG	ERP116715	http://ftp.ebi.ac.uk/pub/databases/metagenomics/mgnify_genomes/	0.0226687	0	3998926	66109	20261	13374.3	299	299	3299	66109	0.420203	0.90261	13374.3	94.81	2.06	P. vulgatus	0	1	0	China	Asia	homo sapiens
MGYG000036626	UHGG	ERP116715	http://ftp.ebi.ac.uk/pub/databases/metagenomics/mgnify_genomes/	0.0403167	0	4458900	41243	4401	3390.8	1315	1315	4504	41243	0.422535	0.903408	3390.8	92.31	3.07	P. vulgatus	0	1	0	China	Asia	homo sapiens
MGYG000036720	UHGG	ERP116715	http://ftp.ebi.ac.uk/pub/databases/metagenomics/mgnify_genomes/	0.0264471	0	4565792	105243	25915	17229.4	265	265	3794	105243	0.421931	0.901699	17229.4	98.37	0.2	P. vulgatus	0	0	1	Netherlands	Europe	homo sapiens
MGYG000037144	UHGG	ERP116715	http://ftp.ebi.ac.uk/pub/databases/metagenomics/mgnify_genomes/	0.0275739	0	5716805	137023	24173	15534.8	368	368	4988	137023	0.411128	0.896111	15534.8	94.94	2.53	P. dorei	0	0	1	Spain	Europe	homo sapiens
MGYG000037248	UHGG	ERP116715	http://ftp.ebi.ac.uk/pub/databases/metagenomics/mgnify_genomes/	0.0284481	0	4452067	50188	11267	8306.1	536	536	4000	50188	0.4186	0.901033	8306.1	92.65	4.96	P. vulgatus	0	0	0	Israel	Asia	homo sapiens
MGYG000037259	UHGG	ERP116715	http://ftp.ebi.ac.uk/pub/databases/metagenomics/mgnify_genomes/	0.024958	0	4744866	190459	44237	30030.8	158	158	3997	190459	0.421448	0.897694	30030.8	91.68	0.71	P. vulgatus	0	1	1	Spain	Europe	homo sapiens
MGYG000037402	UHGG	ERP116715	http://ftp.ebi.ac.uk/pub/databases/metagenomics/mgnify_genomes/	0.0216366	0	4469068	108462	30617	18856.8	237	237	3806	108462	0.423076	0.897527	18856.8	99.67	2.03	P. vulgatus	0	0	1	Spain	Europe	homo sapiens
MGYG000037435	UHGG	ERP116715	http://ftp.ebi.ac.uk/pub/databases/metagenomics/mgnify_genomes/	0.0287662	0	5003466	150232	46692	26900.4	186	186	4292	150232	0.425062	0.894336	26900.4	99.98	0.04	P. vulgatus	1	0	1	Finland	Europe	homo sapiens
MGYG000037553	UHGG	ERP116715	http://ftp.ebi.ac.uk/pub/databases/metagenomics/mgnify_genomes/	0.0270014	0	5083942	100696	30192	18287.6	278	278	4319	100696	0.420247	0.895215	18287.6	99.66	3.91	P. vulgatus	0	1	1	United States	North America	homo sapiens
MGYG000037569	UHGG	ERP116715	http://ftp.ebi.ac.uk/pub/databases/metagenomics/mgnify_genomes/	0.0249817	0	5223348	473579	161057	75700.7	69	69	4245	473579	0.41889	0.901119	75700.7	99.97	0.2	P. dorei	1	0	1	Finland	Europe	homo sapiens
MGYG000037703	UHGG	ERP116715	http://ftp.ebi.ac.uk/pub/databases/metagenomics/mgnify_genomes/	0.025981	0	5196861	123769	32308	17920.2	290	290	4237	123769	0.41511	0.901326	17920.2	96.07	0.15	P. dorei	1	0	1	Estonia	Europe	homo sapiens
MGYG000037881	UHGG	ERP116715	http://ftp.ebi.ac.uk/pub/databases/metagenomics/mgnify_genomes/	0.0237099	0	4377087	152908	56978	30824.6	142	142	3559	152908	0.41937	0.903329	30824.6	97.35	1.51	P. vulgatus	0	1	0	China	Asia	homo sapiens
MGYG000037907	UHGG	ERP116715	http://ftp.ebi.ac.uk/pub/databases/metagenomics/mgnify_genomes/	0.0240554	0	4482704	333922	58062	35296.9	127	127	3649	333922	0.418668	0.897121	35296.9	99.83	1.44	P. vulgatus	0	0	1	Austria	Europe	homo sapiens
MGYG000037908	UHGG	ERP116715	http://ftp.ebi.ac.uk/pub/databases/metagenomics/mgnify_genomes/	0.0198901	0	4615175	210392	95100	54296.2	85	85	3779	210392	0.420618	0.899932	54296.2	100	0.38	P. vulgatus	1	0	1	Estonia	Europe	homo sapiens
MGYG000037916	UHGG	ERP116715	http://ftp.ebi.ac.uk/pub/databases/metagenomics/mgnify_genomes/	0.0292196	0	4481753	226663	52458	18292.9	245	245	3789	226663	0.418919	0.895942	18292.9	92.7	0.47	P. vulgatus	0	0	0	Fiji	Oceania	homo sapiens
MGYG000037991	UHGG	ERP116715	http://ftp.ebi.ac.uk/pub/databases/metagenomics/mgnify_genomes/	0.0596167	0	5761390	319081	67986	21659.4	266	266	5286	319081	0.424455	0.883182	21659.4	96.26	1.57	P. vulgatus	1	1	1	United States	North America	homo sapiens
MGYG000038189	UHGG	ERP116715	http://ftp.ebi.ac.uk/pub/databases/metagenomics/mgnify_genomes/	0.0353861	0	4867134	202661	58065	28133.7	173	173	4197	202661	0.422533	0.89598	28133.7	99.78	0.25	P. vulgatus	0	1	1	United States	North America	homo sapiens
MGYG000038238	UHGG	ERP116715	http://ftp.ebi.ac.uk/pub/databases/metagenomics/mgnify_genomes/	0.0205386	0	4341798	92728	28057	14768	294	294	3733	92728	0.417289	0.893951	14768	90.92	1.6	P. vulgatus	0	1	1	Sweden	Europe	homo sapiens
MGYG000038242	UHGG	ERP116715	http://ftp.ebi.ac.uk/pub/databases/metagenomics/mgnify_genomes/	0.0301593	0	4793459	564092	154539	92181.9	52	52	3808	564092	0.413853	0.902599	92181.9	98.66	0.04	P. dorei	0	1	0	China	Asia	homo sapiens
MGYG000038310	UHGG	ERP116715	http://ftp.ebi.ac.uk/pub/databases/metagenomics/mgnify_genomes/	0.0281746	0	4621112	121880	27196	15934.9	290	290	3909	121880	0.422572	0.896229	15934.9	99.92	1.83	P. vulgatus	0	0	1	Netherlands	Europe	homo sapiens
MGYG000038615	UHGG	ERP116715	http://ftp.ebi.ac.uk/pub/databases/metagenomics/mgnify_genomes/	0.0250718	0	4707419	249534	78417	40934.1	115	115	3993	249534	0.418426	0.898548	40934.1	100	0.09	P. vulgatus	1	0	1	Finland	Europe	homo sapiens
MGYG000038770	UHGG	ERP116715	http://ftp.ebi.ac.uk/pub/databases/metagenomics/mgnify_genomes/	0.0345539	0	4833410	237268	73376	37180.1	130	130	4071	237268	0.421733	0.896146	37180.1	95.42	0.34	P. vulgatus	0	0	1	United States	North America	homo sapiens
MGYG000038789	UHGG	ERP116715	http://ftp.ebi.ac.uk/pub/databases/metagenomics/mgnify_genomes/	0.0210552	0	4859845	256754	46232	24299.2	200	200	4185	256754	0.418196	0.894296	24299.2	95.31	1.02	P. vulgatus	0	1	1	Spain	Europe	homo sapiens
MGYG000038793	UHGG	ERP116715	http://ftp.ebi.ac.uk/pub/databases/metagenomics/mgnify_genomes/	0.0275812	0	4640338	96740	22029	13489.4	344	344	4082	96740	0.418767	0.896901	13489.4	95.02	0.11	P. vulgatus	0	0	0	Israel	Asia	homo sapiens
MGYG000039061	UHGG	ERP116715	http://ftp.ebi.ac.uk/pub/databases/metagenomics/mgnify_genomes/	0.0293646	0	4843546	318451	130544	67271.5	72	72	3829	318451	0.414359	0.903394	67271.5	95.18	1.84	P. dorei	0	0	0	China	Asia	homo sapiens
MGYG000039119	UHGG	ERP116715	http://ftp.ebi.ac.uk/pub/databases/metagenomics/mgnify_genomes/	0.0284478	0	4842689	206890	55707	30457.2	159	159	4122	206890	0.419529	0.896277	30457.2	99.89	1.47	P. vulgatus	0	1	1	Germany	Europe	homo sapiens
MGYG000039161	UHGG	ERP116715	http://ftp.ebi.ac.uk/pub/databases/metagenomics/mgnify_genomes/	0.0256223	0	4129844	67986	18762	13194.4	313	313	3411	67986	0.419632	0.905363	13194.4	90.94	0.52	P. vulgatus	0	0	1	Sweden	Europe	homo sapiens
MGYG000039239	UHGG	ERP116715	http://ftp.ebi.ac.uk/pub/databases/metagenomics/mgnify_genomes/	0.0298029	0	4388158	93466	22455	13419.4	327	327	3803	93466	0.420463	0.897389	13419.4	95.27	2.57	P. vulgatus	0	1	1	United States	North America	homo sapiens
MGYG000039261	UHGG	ERP116715	http://ftp.ebi.ac.uk/pub/databases/metagenomics/mgnify_genomes/	0.0259198	0	4230947	180256	36916	20638.8	205	205	3575	180256	0.418485	0.89605	20638.8	94.19	0.9	P. vulgatus	1	0	1	Estonia	Europe	homo sapiens
MGYG000039443	UHGG	ERP116715	http://ftp.ebi.ac.uk/pub/databases/metagenomics/mgnify_genomes/	0.02098	0	5112923	408343	98294	48694.5	105	105	4213	408343	0.415852	0.901077	48694.5	100	0.28	P. dorei	1	0	1	Finland	Europe	homo sapiens
MGYG000039463	UHGG	ERP116715	http://ftp.ebi.ac.uk/pub/databases/metagenomics/mgnify_genomes/	0.0268633	0	5283122	194126	68949	38008.1	139	139	4450	194126	0.415733	0.898876	38008.1	100	0.23	P. dorei	1	0	1	Finland	Europe	homo sapiens
MGYG000039530	UHGG	ERP116715	http://ftp.ebi.ac.uk/pub/databases/metagenomics/mgnify_genomes/	0.0368189	0	5005051	98923	26498	13276	377	377	4464	98923	0.413896	0.891347	13276	93.98	4.93	P. vulgatus	0	1	0	China	Asia	homo sapiens
MGYG000039550	UHGG	ERP116715	http://ftp.ebi.ac.uk/pub/databases/metagenomics/mgnify_genomes/	0.0194553	0	4707590	202782	72347	42796.3	110	110	3975	202782	0.421618	0.898277	42796.3	99.92	0.32	P. vulgatus	0	1	1	United States	North America	homo sapiens
MGYG000039645	UHGG	ERP116715	http://ftp.ebi.ac.uk/pub/databases/metagenomics/mgnify_genomes/	0.0312937	0	4359769	40485	8000	6157.87	708	708	3813	40485	0.426703	0.910396	6157.87	90.63	0.69	P. vulgatus	0	0	1	United States	North America	homo sapiens
MGYG000039788	UHGG	ERP116715	http://ftp.ebi.ac.uk/pub/databases/metagenomics/mgnify_genomes/	0.0254691	0	4092517	94588	30481	17949.6	228	228	3479	94588	0.421517	0.89837	17949.6	95.65	1	P. vulgatus	0	0	0	Israel	Asia	homo sapiens
MGYG000039789	UHGG	ERP116715	http://ftp.ebi.ac.uk/pub/databases/metagenomics/mgnify_genomes/	0.0199052	0	4275413	84263	31186	18669.9	229	229	3459	84263	0.420873	0.903324	18669.9	92.98	3.05	P. vulgatus	0	0	0	China	Asia	homo sapiens
MGYG000039850	UHGG	ERP116715	http://ftp.ebi.ac.uk/pub/databases/metagenomics/mgnify_genomes/	0.0350333	0	4598063	136112	17439	11325.3	406	406	4127	136112	0.421012	0.898688	11325.3	96.34	1.41	P. vulgatus	0	1	1	United States	North America	homo sapiens
MGYG000039919	UHGG	ERP116715	http://ftp.ebi.ac.uk/pub/databases/metagenomics/mgnify_genomes/	0.0263724	0	4454051	86529	20585	13335.5	334	334	3879	86529	0.419838	0.89551	13335.5	99.6	2.32	P. vulgatus	0	1	1	Sweden	Europe	homo sapiens
MGYG000039949	UHGG	ERP116715	http://ftp.ebi.ac.uk/pub/databases/metagenomics/mgnify_genomes/	0.0192808	0	4926278	309746	123080	72445.3	68	68	3914	309746	0.415289	0.903918	72445.3	98.67	0.03	P. dorei	0	1	0	China	Asia	homo sapiens
MGYG000040048	UHGG	ERP116715	http://ftp.ebi.ac.uk/pub/databases/metagenomics/mgnify_genomes/	0.0245717	0	4238235	136601	43038	27168.2	156	156	3456	136601	0.421063	0.897807	27168.2	92	0.16	P. vulgatus	0	1	1	United States	North America	homo sapiens
MGYG000040202	UHGG	ERP116715	http://ftp.ebi.ac.uk/pub/databases/metagenomics/mgnify_genomes/	0.0240372	0	5201704	303927	82547	44842.3	116	116	4270	303927	0.41386	0.901187	44842.3	93.8	0.18	P. dorei	0	1	0	China	Asia	homo sapiens
MGYG000040374	UHGG	ERP116715	http://ftp.ebi.ac.uk/pub/databases/metagenomics/mgnify_genomes/	0.0290398	0	5007576	108828	20456	12037.4	416	416	4582	108828	0.417459	0.895734	12037.4	100	2.66	P. vulgatus	0	0	1	Denmark	Europe	homo sapiens
MGYG000040382	UHGG	ERP116715	http://ftp.ebi.ac.uk/pub/databases/metagenomics/mgnify_genomes/	0.0317647	0	4869192	95618	15870	9585.02	508	508	4415	95618	0.419092	0.901497	9585.02	96.31	1.78	P. vulgatus	0	1	1	Denmark	Europe	homo sapiens
MGYG000040391	UHGG	ERP116715	http://ftp.ebi.ac.uk/pub/databases/metagenomics/mgnify_genomes/	0.024952	0	4515764	95450	24316	14067.8	321	321	3866	95450	0.419424	0.896601	14067.8	96	0	P. vulgatus	0	1	0	China	Asia	homo sapiens
MGYG000040487	UHGG	ERP116715	http://ftp.ebi.ac.uk/pub/databases/metagenomics/mgnify_genomes/	0.0246635	0	4349059	44076	11841	7907.38	550	550	4005	44076	0.423611	0.900201	7907.38	96.48	2.7	P. vulgatus	0	0	1	Austria	Europe	homo sapiens
MGYG000040489	UHGG	ERP116715	http://ftp.ebi.ac.uk/pub/databases/metagenomics/mgnify_genomes/	0.02161	0	4561070	228048	84486	49576.8	92	92	3691	228048	0.41912	0.899723	49576.8	99.99	0.07	P. vulgatus	0	1	0	China	Asia	homo sapiens
MGYG000040573	UHGG	ERP116715	http://ftp.ebi.ac.uk/pub/databases/metagenomics/mgnify_genomes/	0.0261842	0	5135108	369105	83204	44268.2	116	116	4246	369105	0.415589	0.900529	44268.2	96.98	0.65	P. dorei	1	0	1	Sweden	Europe	homo sapiens
MGYG000040682	UHGG	ERP116715	http://ftp.ebi.ac.uk/pub/databases/metagenomics/mgnify_genomes/	0.0441417	0	4947155	216610	68408	28431.9	174	174	4170	216610	0.423324	0.895948	28431.9	97.62	0.09	P. vulgatus	1	0	1	Sweden	Europe	homo sapiens
MGYG000040789	UHGG	ERP116715	http://ftp.ebi.ac.uk/pub/databases/metagenomics/mgnify_genomes/	0.0269647	0	4923060	307155	138157	65640.8	75	75	4078	307155	0.417175	0.902047	65640.8	92.22	0.26	P. dorei	1	0	1	Estonia	Europe	homo sapiens
MGYG000040798	UHGG	ERP116715	http://ftp.ebi.ac.uk/pub/databases/metagenomics/mgnify_genomes/	0.0235391	0	5507480	305028	96597	62585	88	88	4641	305028	0.417649	0.898661	62585	99.98	1.02	P. dorei	1	0	1	Finland	Europe	homo sapiens
MGYG000040801	UHGG	ERP116715	http://ftp.ebi.ac.uk/pub/databases/metagenomics/mgnify_genomes/	0.0342975	0	5026726	368679	172313	62058.3	81	81	4066	368679	0.417929	0.901149	62058.3	99.26	0	P. dorei	1	0	1	Finland	Europe	homo sapiens
MGYG000040971	UHGG	ERP116715	http://ftp.ebi.ac.uk/pub/databases/metagenomics/mgnify_genomes/	0.0321624	0	5573565	277679	80688	36668.2	152	152	4743	277679	0.413454	0.899023	36668.2	100	4.46	P. dorei	0	0	1	United Kingdom	Europe	homo sapiens
MGYG000041025	UHGG	ERP116715	http://ftp.ebi.ac.uk/pub/databases/metagenomics/mgnify_genomes/	0.0230214	0	4396884	225921	82445	40338.4	109	109	3667	225921	0.418949	0.899365	40338.4	97.15	1.06	P. vulgatus	0	1	1	United States	North America	homo sapiens
MGYG000041026	UHGG	ERP116715	http://ftp.ebi.ac.uk/pub/databases/metagenomics/mgnify_genomes/	0.0193593	0	5084650	684131	188776	94160.2	54	54	4125	684131	0.415491	0.901538	94160.2	99.95	0.23	P. dorei	1	0	1	Finland	Europe	homo sapiens
MGYG000041213	UHGG	ERP116715	http://ftp.ebi.ac.uk/pub/databases/metagenomics/mgnify_genomes/	0.0388694	579	4940631	254579	123135	51464.9	137	96	4181	285360	0.42249	0.897099	36058.8	100	3.19	P. vulgatus	0	0	0	China	Asia	homo sapiens
MGYG000041282	UHGG	ERP116715	http://ftp.ebi.ac.uk/pub/databases/metagenomics/mgnify_genomes/	0.0423686	0	4782793	341426	100191	35428.1	135	135	4013	341426	0.422009	0.894673	35428.1	97.52	0.09	P. vulgatus	1	0	1	Finland	Europe	homo sapiens
MGYG000041346	UHGG	ERP116715	http://ftp.ebi.ac.uk/pub/databases/metagenomics/mgnify_genomes/	0.0281826	0	4528296	78033	22294	10482.2	432	432	3943	78033	0.419431	0.896986	10482.2	99.99	0.66	P. vulgatus	0	1	0	China	Asia	homo sapiens
MGYG000041406	UHGG	ERP116715	http://ftp.ebi.ac.uk/pub/databases/metagenomics/mgnify_genomes/	0.0288299	0	4966493	133261	35357	19708.3	252	252	4453	133261	0.42003	0.893034	19708.3	94.7	3.86	P. vulgatus	0	1	1	United States	North America	homo sapiens
MGYG000041696	UHGG	ERP116715	http://ftp.ebi.ac.uk/pub/databases/metagenomics/mgnify_genomes/	0.025264	0	4211407	73183	17338	12136.6	347	347	3631	73183	0.422933	0.901585	12136.6	93.74	4.01	P. vulgatus	0	0	1	Netherlands	Europe	homo sapiens
MGYG000041714	UHGG	ERP116715	http://ftp.ebi.ac.uk/pub/databases/metagenomics/mgnify_genomes/	0.0269627	0	5172609	135013	31702	16904	306	306	4268	135013	0.427179	0.902903	16904	95.56	2.9	P. vulgatus	0	0	1	Denmark	Europe	homo sapiens
MGYG000041891	UHGG	ERP116715	http://ftp.ebi.ac.uk/pub/databases/metagenomics/mgnify_genomes/	0.0246036	0	4623004	264673	82822	47659.8	97	97	3894	264673	0.421546	0.900468	47659.8	99.99	0.35	P. vulgatus	0	1	1	United States	North America	homo sapiens
MGYG000042026	UHGG	ERP116715	http://ftp.ebi.ac.uk/pub/databases/metagenomics/mgnify_genomes/	0.0306442	0	4452030	177704	45524	17597	253	253	3840	177704	0.417903	0.894521	17597	90.8	0.08	P. vulgatus	0	1	1	Austria	Europe	homo sapiens
MGYG000042052	UHGG	ERP116715	http://ftp.ebi.ac.uk/pub/databases/metagenomics/mgnify_genomes/	0.0223227	0	3977151	94099	28332	16781.2	237	237	3349	94099	0.420151	0.900249	16781.2	92.68	0.82	P. vulgatus	1	0	1	Estonia	Europe	homo sapiens
MGYG000042195	UHGG	ERP116715	http://ftp.ebi.ac.uk/pub/databases/metagenomics/mgnify_genomes/	0.0218974	0	4795692	259093	109796	65694.4	73	73	3964	259093	0.421168	0.900512	65694.4	99.67	0.88	P. vulgatus	0	1	0	China	Asia	homo sapiens
MGYG000042349	UHGG	ERP116715	http://ftp.ebi.ac.uk/pub/databases/metagenomics/mgnify_genomes/	0.019463	0	4522572	198237	84210	42665.8	106	106	3734	198237	0.418886	0.902117	42665.8	100	0	P. vulgatus	0	1	1	United States	North America	homo sapiens
MGYG000042437	UHGG	ERP116715	http://ftp.ebi.ac.uk/pub/databases/metagenomics/mgnify_genomes/	0.0232834	0	4354830	127207	41914	25172.4	173	173	3669	127207	0.422342	0.897582	25172.4	94.29	0.09	P. vulgatus	0	0	0	Israel	Asia	homo sapiens
MGYG000042539	UHGG	ERP116715	http://ftp.ebi.ac.uk/pub/databases/metagenomics/mgnify_genomes/	0.0262236	0	4526468	137380	46529	27941.2	162	162	3786	137380	0.417544	0.89906	27941.2	92.86	0.93	P. vulgatus	0	1	0	China	Asia	homo sapiens
MGYG000042603	UHGG	ERP116715	http://ftp.ebi.ac.uk/pub/databases/metagenomics/mgnify_genomes/	0.0229497	0	5231954	181617	54365	35351	148	148	4534	181617	0.422965	0.892105	35351	100	0.1	P. vulgatus	0	1	1	United States	North America	homo sapiens
MGYG000042661	UHGG	ERP116715	http://ftp.ebi.ac.uk/pub/databases/metagenomics/mgnify_genomes/	0.0215915	0	4944204	228252	59090	34818.3	142	142	4245	228252	0.420575	0.891922	34818.3	99.99	0.15	P. vulgatus	0	0	0	Fiji	Oceania	homo sapiens
MGYG000042682	UHGG	ERP116715	http://ftp.ebi.ac.uk/pub/databases/metagenomics/mgnify_genomes/	0.028001	0	5298543	355265	197118	91354.2	58	58	4328	355265	0.416422	0.900459	91354.2	99.98	0.2	P. dorei	0	0	1	United Kingdom	Europe	homo sapiens
MGYG000042769	UHGG	ERP116715	http://ftp.ebi.ac.uk/pub/databases/metagenomics/mgnify_genomes/	0.0290776	0	3863357	83342	12281	8760.45	441	441	3355	83342	0.423887	0.909089	8760.45	91	2.22	P. vulgatus	0	0	1	Denmark	Europe	homo sapiens
MGYG000042803	UHGG	ERP116715	http://ftp.ebi.ac.uk/pub/databases/metagenomics/mgnify_genomes/	0.0290133	0	4656554	176031	60074	31252	149	149	3921	176031	0.42098	0.897662	31252	99.83	0.19	P. vulgatus	0	1	1	United States	North America	homo sapiens
MGYG000042809	UHGG	ERP116715	http://ftp.ebi.ac.uk/pub/databases/metagenomics/mgnify_genomes/	0.0240728	0	4009462	86409	25089	16568	242	242	3354	86409	0.421959	0.901183	16568	96.09	0	P. vulgatus	0	0	1	Netherlands	Europe	homo sapiens
MGYG000042910	UHGG	ERP116715	http://ftp.ebi.ac.uk/pub/databases/metagenomics/mgnify_genomes/	0.0674227	0	5480573	444624	123356	35131.9	156	156	4829	444624	0.42194	0.897033	35131.9	99.75	0.2	P. dorei	1	0	1	United States	North America	homo sapiens
MGYG000042940	UHGG	ERP116715	http://ftp.ebi.ac.uk/pub/databases/metagenomics/mgnify_genomes/	0.0203113	0	4162817	164746	77121	49557.3	84	84	3425	164746	0.418977	0.899081	49557.3	95.38	0.06	P. vulgatus	0	1	1	United States	North America	homo sapiens
MGYG000043137	UHGG	ERP116715	http://ftp.ebi.ac.uk/pub/databases/metagenomics/mgnify_genomes/	0.0242276	0	4581929	140147	37065	23024.8	199	199	3872	140147	0.4217	0.900026	23024.8	99.55	0.06	P. vulgatus	0	1	0	China	Asia	homo sapiens
MGYG000043144	UHGG	ERP116715	http://ftp.ebi.ac.uk/pub/databases/metagenomics/mgnify_genomes/	0.0340306	0	4669589	158231	54017	26683.4	175	175	3845	158231	0.415302	0.897347	26683.4	100	0.03	P. vulgatus	0	1	1	United States	North America	homo sapiens
MGYG000043357	UHGG	ERP116715	http://ftp.ebi.ac.uk/pub/databases/metagenomics/mgnify_genomes/	0.0268787	0	4382567	66965	22956	14806	296	296	3628	66965	0.422582	0.900085	14806	95.85	0.48	P. vulgatus	0	1	1	France	Europe	homo sapiens
MGYG000043424	UHGG	ERP116715	http://ftp.ebi.ac.uk/pub/databases/metagenomics/mgnify_genomes/	0.01961	0	4251856	215761	69053	38305	111	111	3453	215761	0.421105	0.903009	38305	97.79	0.05	P. vulgatus	0	0	1	United States	North America	homo sapiens
MGYG000043745	UHGG	ERP116715	http://ftp.ebi.ac.uk/pub/databases/metagenomics/mgnify_genomes/	0.0240661	0	5059005	160457	53599	27950.3	181	181	4236	160457	0.415918	0.900342	27950.3	100	0.88	P. dorei	0	0	1	Spain	Europe	homo sapiens
MGYG000043805	UHGG	ERP116715	http://ftp.ebi.ac.uk/pub/databases/metagenomics/mgnify_genomes/	0.0220908	0	4641060	190590	47065	29750.4	156	156	3851	190590	0.418948	0.896834	29750.4	96.83	4.72	P. vulgatus	0	1	1	United States	North America	homo sapiens
MGYG000044266	UHGG	ERP116715	http://ftp.ebi.ac.uk/pub/databases/metagenomics/mgnify_genomes/	0.0295767	0	4280688	273037	56913	27440.3	156	156	3572	273037	0.418747	0.896861	27440.3	98.98	0	P. vulgatus	0	0	1	United Kingdom	Europe	homo sapiens
MGYG000044352	UHGG	ERP116715	http://ftp.ebi.ac.uk/pub/databases/metagenomics/mgnify_genomes/	0.0242978	0	4577061	195521	43983	26154.6	175	175	3822	195521	0.421391	0.89828	26154.6	96.42	0.39	P. vulgatus	1	0	1	Denmark	Europe	homo sapiens
MGYG000044383	UHGG	ERP116715	http://ftp.ebi.ac.uk/pub/databases/metagenomics/mgnify_genomes/	0.0249193	0	4624694	270291	71256	36703.9	126	126	3876	270291	0.419239	0.898848	36703.9	99.97	0.52	P. vulgatus	0	0	1	Netherlands	Europe	homo sapiens
MGYG000044531	UHGG	ERP116715	http://ftp.ebi.ac.uk/pub/databases/metagenomics/mgnify_genomes/	0.0259025	0	4933956	233238	60122	32248.1	153	153	3937	233238	0.418237	0.903026	32248.1	97.35	1.16	P. dorei	1	0	1	Finland	Europe	homo sapiens
MGYG000044545	UHGG	ERP116715	http://ftp.ebi.ac.uk/pub/databases/metagenomics/mgnify_genomes/	0.0235916	0	5041958	153724	39601	22814.3	221	221	4163	153724	0.414301	0.899827	22814.3	94.56	0.74	P. dorei	0	0	1	Denmark	Europe	homo sapiens
MGYG000045252	UHGG	ERP116715	http://ftp.ebi.ac.uk/pub/databases/metagenomics/mgnify_genomes/	0.0263058	0	4074915	78833	20157	11576.5	352	352	3543	78833	0.420928	0.893675	11576.5	94.55	0.56	P. vulgatus	0	0	0	Fiji	Oceania	homo sapiens
MGYG000045254	UHGG	ERP116715	http://ftp.ebi.ac.uk/pub/databases/metagenomics/mgnify_genomes/	0.0313636	0	4384634	106846	35890	15330.9	286	286	3761	106846	0.422794	0.89326	15330.9	99.87	0.01	P. vulgatus	0	1	0	China	Asia	homo sapiens
MGYG000045297	UHGG	ERP116715	http://ftp.ebi.ac.uk/pub/databases/metagenomics/mgnify_genomes/	0.0263774	0	5334453	324901	85989	33550	159	159	4457	324901	0.416393	0.899101	33550	99.98	0.19	P. dorei	1	0	1	Russia	Europe	homo sapiens
MGYG000045336	UHGG	ERP116715	http://ftp.ebi.ac.uk/pub/databases/metagenomics/mgnify_genomes/	0.0420528	0	5429862	243814	95539	35959.4	151	151	4644	243814	0.418671	0.897204	35959.4	95.73	0.12	P. dorei	1	0	1	Sweden	Europe	homo sapiens
MGYG000045428	UHGG	ERP116715	http://ftp.ebi.ac.uk/pub/databases/metagenomics/mgnify_genomes/	0.0199368	0	5094861	285823	91815	38597.4	132	132	4156	285823	0.413346	0.903256	38597.4	99.97	0.15	P. dorei	0	0	0	Israel	Asia	homo sapiens
MGYG000045443	UHGG	ERP116715	http://ftp.ebi.ac.uk/pub/databases/metagenomics/mgnify_genomes/	0.0181595	0	4985884	349375	120662	66478.5	75	75	4065	349375	0.416626	0.901427	66478.5	99.87	0.13	P. dorei	0	0	1	Denmark	Europe	homo sapiens
MGYG000045446	UHGG	ERP116715	http://ftp.ebi.ac.uk/pub/databases/metagenomics/mgnify_genomes/	0.0247132	0	4327734	111139	43837	29241.4	148	148	3544	111139	0.42228	0.898432	29241.4	99.99	0.08	P. vulgatus	0	0	1	Spain	Europe	homo sapiens
MGYG000045589	UHGG	ERP116715	http://ftp.ebi.ac.uk/pub/databases/metagenomics/mgnify_genomes/	0.0236044	0	4404789	139642	39203	23555	187	187	3660	139642	0.419585	0.902416	23555	95.18	0.05	P. vulgatus	0	0	1	France	Europe	homo sapiens
MGYG000045591	UHGG	ERP116715	http://ftp.ebi.ac.uk/pub/databases/metagenomics/mgnify_genomes/	0.0200327	0	4526599	188523	66491	38688.9	117	117	3724	188523	0.421408	0.897077	38688.9	95.92	1.37	P. vulgatus	0	1	1	United States	North America	homo sapiens
MGYG000045766	UHGG	ERP116715	http://ftp.ebi.ac.uk/pub/databases/metagenomics/mgnify_genomes/	0.017222	0	5410975	305252	85171	53574	101	101	4493	305252	0.416449	0.898664	53574	97.78	4.6	P. dorei	0	1	0	China	Asia	homo sapiens
MGYG000045999	UHGG	ERP116715	http://ftp.ebi.ac.uk/pub/databases/metagenomics/mgnify_genomes/	0.0195421	0	4773307	249624	95657	47260.5	101	101	3922	249624	0.414229	0.900637	47260.5	90.5	4.61	P. dorei	0	0	1	Denmark	Europe	homo sapiens
MGYG000046029	UHGG	ERP116715	http://ftp.ebi.ac.uk/pub/databases/metagenomics/mgnify_genomes/	0.0241279	0	4462770	158917	46617	26564.1	168	168	3675	158917	0.416913	0.895314	26564.1	93.81	3.32	P. vulgatus	0	0	0	Israel	Asia	homo sapiens
MGYG000046221	UHGG	ERP116715	http://ftp.ebi.ac.uk/pub/databases/metagenomics/mgnify_genomes/	0.0230976	0	4865902	343433	68778	43061.1	113	113	4051	343433	0.418282	0.898339	43061.1	99.9	2.64	P. vulgatus	0	0	1	Denmark	Europe	homo sapiens
MGYG000046433	UHGG	ERP116715	http://ftp.ebi.ac.uk/pub/databases/metagenomics/mgnify_genomes/	0.0233243	0	4341990	191082	57572	33399.9	130	130	3596	191082	0.418292	0.897887	33399.9	92.94	2.56	P. vulgatus	0	1	1	United States	North America	homo sapiens
MGYG000046488	UHGG	ERP116715	http://ftp.ebi.ac.uk/pub/databases/metagenomics/mgnify_genomes/	0.025021	0	4412765	156367	46934	32687.1	135	135	3773	156367	0.419444	0.893589	32687.1	99.99	0.36	P. vulgatus	1	0	1	Denmark	Europe	homo sapiens
MGYG000046521	UHGG	ERP116715	http://ftp.ebi.ac.uk/pub/databases/metagenomics/mgnify_genomes/	0.0276264	0	3680002	63763	19524	13003.5	283	283	3095	63763	0.420829	0.903134	13003.5	95.41	0	P. vulgatus	1	0	1	Estonia	Europe	homo sapiens
MGYG000046733	UHGG	ERP116715	http://ftp.ebi.ac.uk/pub/databases/metagenomics/mgnify_genomes/	0.0205923	0	5035628	324151	116677	69939.3	72	72	4058	324151	0.416166	0.901392	69939.3	98.16	0.12	P. dorei	0	1	1	Spain	Europe	homo sapiens
MGYG000046785	UHGG	ERP116715	http://ftp.ebi.ac.uk/pub/databases/metagenomics/mgnify_genomes/	0.0347508	0	5507059	82572	26272	12689.1	434	434	5065	82572	0.415116	0.892232	12689.1	100	3.03	P. vulgatus	1	0	1	Finland	Europe	homo sapiens
MGYG000046899	UHGG	ERP116715	http://ftp.ebi.ac.uk/pub/databases/metagenomics/mgnify_genomes/	0.0207565	0	4560659	289554	66574	44712.3	102	102	3774	289554	0.419001	0.894308	44712.3	97.33	1.25	P. vulgatus	0	1	1	Spain	Europe	homo sapiens
MGYG000046946	UHGG	ERP116715	http://ftp.ebi.ac.uk/pub/databases/metagenomics/mgnify_genomes/	0.03076	0	5188889	264144	29059	16738.4	310	310	4702	264144	0.420603	0.893695	16738.4	99.76	2.99	P. vulgatus	0	1	1	United States	North America	homo sapiens
MGYG000047019	UHGG	ERP116715	http://ftp.ebi.ac.uk/pub/databases/metagenomics/mgnify_genomes/	0.0254966	0	4377474	199713	39662	24592.6	178	178	3511	199713	0.416778	0.906696	24592.6	99.16	0.47	P. dorei	1	0	1	Finland	Europe	homo sapiens
MGYG000047069	UHGG	ERP116715	http://ftp.ebi.ac.uk/pub/databases/metagenomics/mgnify_genomes/	0.0211568	0	4761110	321076	76378	38396	124	124	4143	321076	0.420637	0.896557	38396	96.53	4.68	P. vulgatus	1	0	1	Russia	Europe	homo sapiens
MGYG000047086	UHGG	ERP116715	http://ftp.ebi.ac.uk/pub/databases/metagenomics/mgnify_genomes/	0.020963	0	4464989	200822	52175	32355	138	138	3786	200822	0.419343	0.897182	32355	99.29	0.23	P. vulgatus	0	0	1	Denmark	Europe	homo sapiens
MGYG000047301	UHGG	ERP116715	http://ftp.ebi.ac.uk/pub/databases/metagenomics/mgnify_genomes/	0.033319	0	4791267	64367	11199	7998.78	599	599	4170	64367	0.418573	0.902717	7998.78	92.6	3.04	P. dorei	1	0	1	Finland	Europe	homo sapiens
MGYG000047360	UHGG	ERP116715	http://ftp.ebi.ac.uk/pub/databases/metagenomics/mgnify_genomes/	0.0408813	0	5739370	100472	19778	13014.4	441	441	5080	100472	0.417321	0.899787	13014.4	100	1.49	P. vulgatus	1	0	1	Sweden	Europe	homo sapiens
MGYG000047458	UHGG	ERP116715	http://ftp.ebi.ac.uk/pub/databases/metagenomics/mgnify_genomes/	0.0201272	0	4835195	255398	88893	37775	128	128	4117	255398	0.42014	0.900525	37775	99.96	0.6	P. vulgatus	0	1	1	United States	North America	homo sapiens
MGYG000047471	UHGG	ERP116715	http://ftp.ebi.ac.uk/pub/databases/metagenomics/mgnify_genomes/	0.0203981	0	5154271	320762	96921	57913.2	89	89	4216	320762	0.41842	0.901895	57913.2	99.99	0.16	P. dorei	1	0	1	Sweden	Europe	homo sapiens
MGYG000047623	UHGG	ERP116715	http://ftp.ebi.ac.uk/pub/databases/metagenomics/mgnify_genomes/	0.0326737	0	4949952	206930	47472	20370.2	243	243	4279	206930	0.416564	0.891559	20370.2	99.85	3.93	P. vulgatus	0	1	1	United States	North America	homo sapiens
MGYG000047689	UHGG	ERP116715	http://ftp.ebi.ac.uk/pub/databases/metagenomics/mgnify_genomes/	0.0166699	0	5068081	342691	141574	84468	60	60	4118	342691	0.419037	0.904019	84468	100	0.01	P. dorei	0	1	0	China	Asia	homo sapiens
MGYG000047972	UHGG	ERP116715	http://ftp.ebi.ac.uk/pub/databases/metagenomics/mgnify_genomes/	0.0187558	0	4661754	333645	78423	38526.9	121	121	3799	333645	0.420791	0.900364	38526.9	99.99	2.15	P. vulgatus	0	0	1	Canada	North America	homo sapiens
MGYG000048006	UHGG	ERP116715	http://ftp.ebi.ac.uk/pub/databases/metagenomics/mgnify_genomes/	0.026642	0	4652295	377530	98941	48461.4	96	96	3892	377530	0.420395	0.899291	48461.4	100	1.32	P. vulgatus	0	1	1	United States	North America	homo sapiens
MGYG000048007	UHGG	ERP116715	http://ftp.ebi.ac.uk/pub/databases/metagenomics/mgnify_genomes/	0.0273689	0	4636297	126920	47998	27929.5	166	166	3894	126920	0.419912	0.89723	27929.5	99.89	0.89	P. vulgatus	0	0	1	Denmark	Europe	homo sapiens
MGYG000048088	UHGG	ERP116715	http://ftp.ebi.ac.uk/pub/databases/metagenomics/mgnify_genomes/	0.0443374	0	4840804	164159	54237	19678.1	246	246	4163	164159	0.421652	0.894275	19678.1	96.79	1.14	P. vulgatus	0	1	0	China	Asia	homo sapiens
MGYG000048177	UHGG	ERP116715	http://ftp.ebi.ac.uk/pub/databases/metagenomics/mgnify_genomes/	0.0187574	0	4508500	180755	56129	29661.2	152	152	3758	180755	0.421681	0.899628	29661.2	96.58	2.97	P. vulgatus	0	1	0	China	Asia	homo sapiens
MGYG000048239	UHGG	ERP116715	http://ftp.ebi.ac.uk/pub/databases/metagenomics/mgnify_genomes/	0.0349568	0	5096545	171463	33677	14316.1	356	356	4470	171463	0.419869	0.888813	14316.1	96.9	0.11	P. vulgatus	0	0	1	United States	North America	homo sapiens
MGYG000048493	UHGG	ERP116715	http://ftp.ebi.ac.uk/pub/databases/metagenomics/mgnify_genomes/	0.0320946	0	4961134	237188	80865	43140.3	115	115	4155	237188	0.422837	0.89799	43140.3	100	4.29	P. vulgatus	1	0	1	Sweden	Europe	homo sapiens
MGYG000048525	UHGG	ERP116715	http://ftp.ebi.ac.uk/pub/databases/metagenomics/mgnify_genomes/	0.0308642	0	5167827	163616	26498	16251	318	318	4648	163616	0.419625	0.893919	16251	99.95	1.53	P. vulgatus	0	1	1	United States	North America	homo sapiens
MGYG000048550	UHGG	ERP116715	http://ftp.ebi.ac.uk/pub/databases/metagenomics/mgnify_genomes/	0.042422	663	4824919	306497	102842	40545.5	162	119	4059	306497	0.419493	0.897888	29779.4	100	0.08	P. vulgatus	0	0	0	China	Asia	homo sapiens
MGYG000048685	UHGG	ERP116715	http://ftp.ebi.ac.uk/pub/databases/metagenomics/mgnify_genomes/	0.036644	0	4735307	57153	9206	7057.09	671	671	4436	57153	0.419665	0.895285	7057.09	91.34	4.66	P. vulgatus	0	1	1	United States	North America	homo sapiens
MGYG000048760	UHGG	ERP116715	http://ftp.ebi.ac.uk/pub/databases/metagenomics/mgnify_genomes/	0.0302571	0	4180871	121582	40441	23890.7	175	175	3465	121582	0.418086	0.898312	23890.7	92.36	0.12	P. vulgatus	0	1	1	Denmark	Europe	homo sapiens
MGYG000048818	UHGG	ERP116715	http://ftp.ebi.ac.uk/pub/databases/metagenomics/mgnify_genomes/	0.0345349	0	3989161	66105	18210	9520.67	419	419	3582	66105	0.420441	0.897734	9520.67	93.7	0.49	P. vulgatus	0	1	0	China	Asia	homo sapiens
MGYG000048832	UHGG	ERP116715	http://ftp.ebi.ac.uk/pub/databases/metagenomics/mgnify_genomes/	0.026057	0	4475561	97066	36752	21939	204	204	3780	97066	0.418509	0.898115	21939	96.98	0.89	P. vulgatus	0	0	1	Italy	Europe	homo sapiens
MGYG000048878	UHGG	ERP116715	http://ftp.ebi.ac.uk/pub/databases/metagenomics/mgnify_genomes/	0.0240011	0	4911422	284978	59583	37780.2	130	130	4148	284978	0.418512	0.893843	37780.2	99.72	0.17	P. vulgatus	0	0	1	United States	North America	homo sapiens
MGYG000049248	UHGG	ERP116715	http://ftp.ebi.ac.uk/pub/databases/metagenomics/mgnify_genomes/	0.0300777	0	4867836	114612	34658	19240.5	253	253	3974	114612	0.413262	0.903527	19240.5	95.95	0.04	P. dorei	0	0	0	Israel	Asia	homo sapiens
MGYG000049273	UHGG	ERP116715	http://ftp.ebi.ac.uk/pub/databases/metagenomics/mgnify_genomes/	0.026894	0	3996546	96366	23205	14639.4	273	273	3509	96366	0.420486	0.898708	14639.4	94.12	0.18	P. vulgatus	0	1	1	United States	North America	homo sapiens
MGYG000049487	UHGG	ERP116715	http://ftp.ebi.ac.uk/pub/databases/metagenomics/mgnify_genomes/	0.0256819	0	4503588	55633	10167	7832.33	575	575	3988	55633	0.423951	0.899598	7832.33	90.51	2.31	P. vulgatus	0	0	1	Netherlands	Europe	homo sapiens
MGYG000049502	UHGG	ERP116715	http://ftp.ebi.ac.uk/pub/databases/metagenomics/mgnify_genomes/	0.037434	0	5529923	83501	9577	6678.65	828	828	5402	83501	0.421482	0.892856	6678.65	97.4	3.43	P. vulgatus	0	1	1	United States	North America	homo sapiens
MGYG000049508	UHGG	ERP116715	http://ftp.ebi.ac.uk/pub/databases/metagenomics/mgnify_genomes/	0.026455	0	5073970	73586	21336	13352.6	380	380	4267	73586	0.418124	0.899574	13352.6	96.25	3.74	P. vulgatus	0	0	1	Netherlands	Europe	homo sapiens
MGYG000049908	UHGG	ERP116715	http://ftp.ebi.ac.uk/pub/databases/metagenomics/mgnify_genomes/	0.0287082	0	4110504	74201	9110	7186.2	572	572	3738	74201	0.418714	0.902844	7186.2	91.59	1.65	P. vulgatus	0	1	1	Denmark	Europe	homo sapiens
MGYG000050086	UHGG	ERP116715	http://ftp.ebi.ac.uk/pub/databases/metagenomics/mgnify_genomes/	0.0248974	0	4576101	97778	27798	19983	229	229	3870	97778	0.420771	0.899485	19983	95.23	0.12	P. vulgatus	0	1	0	China	Asia	homo sapiens
MGYG000050117	UHGG	ERP116715	http://ftp.ebi.ac.uk/pub/databases/metagenomics/mgnify_genomes/	0.0258556	0	4974163	228252	38770	25122	198	198	4267	228252	0.422313	0.892071	25122	98.46	0.38	P. vulgatus	0	1	1	United States	North America	homo sapiens
MGYG000050172	UHGG	ERP116715	http://ftp.ebi.ac.uk/pub/databases/metagenomics/mgnify_genomes/	0.0322726	0	4833176	170557	55513	31384.3	154	154	4103	170557	0.41903	0.900338	31384.3	97.86	1.1	P. vulgatus	0	1	1	United States	North America	homo sapiens
MGYG000050348	UHGG	ERP116715	http://ftp.ebi.ac.uk/pub/databases/metagenomics/mgnify_genomes/	0.0209582	0	5115070	216973	64536	37065.7	138	138	4170	216973	0.414948	0.900501	37065.7	93.67	0.67	P. dorei	0	1	1	Germany	Europe	homo sapiens
MGYG000050453	UHGG	ERP116715	http://ftp.ebi.ac.uk/pub/databases/metagenomics/mgnify_genomes/	0.0229252	0	4743159	396610	83465	44746.8	106	106	4085	396610	0.419275	0.901145	44746.8	100	0.91	P. vulgatus	1	0	1	Finland	Europe	homo sapiens
MGYG000050571	UHGG	ERP116715	http://ftp.ebi.ac.uk/pub/databases/metagenomics/mgnify_genomes/	0.0298903	0	4939989	112575	19666	12831.1	385	385	4366	112575	0.414445	0.897547	12831.1	91.99	3.67	P. vulgatus	0	0	1	Denmark	Europe	homo sapiens
MGYG000050580	UHGG	ERP116715	http://ftp.ebi.ac.uk/pub/databases/metagenomics/mgnify_genomes/	0.0245882	0	4423393	159063	64881	38801.7	114	114	3639	159063	0.419656	0.898671	38801.7	95.42	0.16	P. vulgatus	0	1	0	China	Asia	homo sapiens
MGYG000050605	UHGG	ERP116715	http://ftp.ebi.ac.uk/pub/databases/metagenomics/mgnify_genomes/	0.0244355	0	4159256	126289	39875	21890.8	190	190	3461	126289	0.418948	0.899205	21890.8	93.24	0.16	P. vulgatus	0	1	1	United States	North America	homo sapiens
MGYG000050653	UHGG	ERP116715	http://ftp.ebi.ac.uk/pub/databases/metagenomics/mgnify_genomes/	0.0225252	0	4657160	170493	58899	27721.2	168	168	3915	170493	0.422045	0.897787	27721.2	99.91	2.18	P. vulgatus	0	0	1	United States	North America	homo sapiens
MGYG000050713	UHGG	ERP116715	http://ftp.ebi.ac.uk/pub/databases/metagenomics/mgnify_genomes/	0.0184552	0	3943456	111749	25428	15965.4	247	247	3392	111749	0.419366	0.899717	15965.4	94.23	2.55	P. vulgatus	0	1	1	Sweden	Europe	homo sapiens
MGYG000050753	UHGG	ERP116715	http://ftp.ebi.ac.uk/pub/databases/metagenomics/mgnify_genomes/	0.0302354	0	4309971	44616	10708	8467.53	509	509	3918	44616	0.420997	0.89919	8467.53	92.73	0.21	P. vulgatus	1	0	1	Estonia	Europe	homo sapiens
MGYG000050836	UHGG	ERP116715	http://ftp.ebi.ac.uk/pub/databases/metagenomics/mgnify_genomes/	0.0418163	0	4270788	82770	22041	10340.9	413	413	3643	82770	0.421594	0.89712	10340.9	95.69	0.01	P. vulgatus	0	1	0	China	Asia	homo sapiens
MGYG000050865	UHGG	ERP116715	http://ftp.ebi.ac.uk/pub/databases/metagenomics/mgnify_genomes/	0.0245565	0	3891228	117053	23320	16772.5	232	232	3252	117053	0.421146	0.904021	16772.5	94.27	5	P. vulgatus	0	1	1	Germany	Europe	homo sapiens
MGYG000050969	UHGG	ERP116715	http://ftp.ebi.ac.uk/pub/databases/metagenomics/mgnify_genomes/	0.0202302	0	4473458	206200	66012	35224.1	127	127	3743	206200	0.41774	0.900728	35224.1	92.35	2.9	P. vulgatus	0	0	1	Germany	Europe	homo sapiens
MGYG000050974	UHGG	ERP116715	http://ftp.ebi.ac.uk/pub/databases/metagenomics/mgnify_genomes/	0.0310236	0	4523591	112933	31478	19753.7	229	229	3823	112933	0.41963	0.901707	19753.7	93.17	1.1	P. vulgatus	1	0	1	Finland	Europe	homo sapiens
MGYG000051098	UHGG	ERP116715	http://ftp.ebi.ac.uk/pub/databases/metagenomics/mgnify_genomes/	0.0255472	0	4731335	188984	34015	22530.2	210	210	3958	188984	0.415468	0.894179	22530.2	99.65	2.79	P. vulgatus	0	0	1	Denmark	Europe	homo sapiens
MGYG000051108	UHGG	ERP116715	http://ftp.ebi.ac.uk/pub/databases/metagenomics/mgnify_genomes/	0.0257167	0	4774655	73804	23729	14736.6	324	324	4226	73804	0.417336	0.893636	14736.6	94.44	1.41	P. vulgatus	1	0	1	Finland	Europe	homo sapiens
MGYG000051151	UHGG	ERP116715	http://ftp.ebi.ac.uk/pub/databases/metagenomics/mgnify_genomes/	0.0242577	0	4179350	77868	30555	18092.4	231	231	3428	77868	0.421104	0.903816	18092.4	99.75	0.33	P. vulgatus	0	0	1	Denmark	Europe	homo sapiens
MGYG000051325	UHGG	ERP116715	http://ftp.ebi.ac.uk/pub/databases/metagenomics/mgnify_genomes/	0.0221608	0	4521332	288058	73368	47593	95	95	3710	288058	0.420208	0.899707	47593	99.95	2.02	P. vulgatus	0	0	0	China	Asia	homo sapiens
MGYG000051349	UHGG	ERP116715	http://ftp.ebi.ac.uk/pub/databases/metagenomics/mgnify_genomes/	0.0426012	0	5028391	188940	55476	29930.9	168	168	4314	188940	0.419423	0.896441	29930.9	100	4.69	P. vulgatus	1	0	1	Finland	Europe	homo sapiens
MGYG000051433	UHGG	ERP116715	http://ftp.ebi.ac.uk/pub/databases/metagenomics/mgnify_genomes/	0.0462139	0	4937467	85076	24958	13237.2	373	373	4370	85076	0.429838	0.901772	13237.2	99.97	1.19	P. vulgatus	0	0	1	United States	North America	homo sapiens
MGYG000051471	UHGG	ERP116715	http://ftp.ebi.ac.uk/pub/databases/metagenomics/mgnify_genomes/	0.0297296	0	4591778	119433	21184	13625.5	337	337	4001	119433	0.420051	0.8941	13625.5	96.53	1.14	P. vulgatus	1	0	1	Russia	Europe	homo sapiens
MGYG000051483	UHGG	ERP116715	http://ftp.ebi.ac.uk/pub/databases/metagenomics/mgnify_genomes/	0.0352138	0	4521089	57943	11585	8498.29	532	532	4226	57943	0.421496	0.897789	8498.29	99.52	1.61	P. vulgatus	0	1	1	United States	North America	homo sapiens
MGYG000051742	UHGG	ERP116715	http://ftp.ebi.ac.uk/pub/databases/metagenomics/mgnify_genomes/	0.0277354	0	4916314	76404	15163	10900.9	451	451	4241	76404	0.417606	0.896057	10900.9	95.55	3.01	P. vulgatus	0	1	1	Germany	Europe	homo sapiens
MGYG000051868	UHGG	ERP116715	http://ftp.ebi.ac.uk/pub/databases/metagenomics/mgnify_genomes/	0.0250972	0	5215913	406608	127243	69545.5	75	75	4303	406608	0.419316	0.902567	69545.5	99.99	0.2	P. dorei	1	0	1	Finland	Europe	homo sapiens
MGYG000051908	UHGG	ERP116715	http://ftp.ebi.ac.uk/pub/databases/metagenomics/mgnify_genomes/	0.0368485	0	4646882	215243	77761	27174.7	171	171	3972	215243	0.418267	0.893476	27174.7	95.32	0.12	P. vulgatus	1	0	1	Russia	Europe	homo sapiens
MGYG000051995	UHGG	ERP116715	http://ftp.ebi.ac.uk/pub/databases/metagenomics/mgnify_genomes/	0.0307328	0	4783253	117815	21829	13361	358	358	4045	117815	0.42078	0.897067	13361	95.83	0.31	P. vulgatus	0	0	1	Netherlands	Europe	homo sapiens
MGYG000052048	UHGG	ERP116715	http://ftp.ebi.ac.uk/pub/databases/metagenomics/mgnify_genomes/	0.0405283	0	4818055	202849	65495	35168.3	137	137	4086	202849	0.423489	0.898242	35168.3	100	0.16	P. vulgatus	1	0	1	Estonia	Europe	homo sapiens
MGYG000052061	UHGG	ERP116715	http://ftp.ebi.ac.uk/pub/databases/metagenomics/mgnify_genomes/	0.0273752	0	4833414	273718	61224	32439	149	149	4089	273718	0.419237	0.89781	32439	99.25	1.03	P. vulgatus	0	0	0	Kazakhstan	Asia	homo sapiens
MGYG000052116	UHGG	ERP116715	http://ftp.ebi.ac.uk/pub/databases/metagenomics/mgnify_genomes/	0.0263507	0	4789959	119329	38979	22918.5	209	209	4058	119329	0.418946	0.897437	22918.5	95.49	0.96	P. vulgatus	0	0	1	Denmark	Europe	homo sapiens
MGYG000052146	UHGG	ERP116715	http://ftp.ebi.ac.uk/pub/databases/metagenomics/mgnify_genomes/	0.022377	0	4802836	336175	147215	68611.9	70	70	3865	336175	0.415178	0.902445	68611.9	94.32	0.07	P. dorei	0	0	1	Denmark	Europe	homo sapiens
MGYG000052289	UHGG	ERP116715	http://ftp.ebi.ac.uk/pub/databases/metagenomics/mgnify_genomes/	0.0236085	0	5230803	641223	202197	88657.7	59	59	4279	641223	0.417828	0.903288	88657.7	100	0.36	P. dorei	0	0	1	Spain	Europe	homo sapiens
MGYG000052298	UHGG	ERP116715	http://ftp.ebi.ac.uk/pub/databases/metagenomics/mgnify_genomes/	0.0213122	0	4253496	113021	33162	20063.7	212	212	3480	113021	0.421644	0.898813	20063.7	93.42	1.67	P. vulgatus	0	1	1	Netherlands	Europe	homo sapiens
MGYG000052436	UHGG	ERP116715	http://ftp.ebi.ac.uk/pub/databases/metagenomics/mgnify_genomes/	0.0164145	0	5053025	298113	188339	87121.1	58	58	4022	298113	0.416539	0.902629	87121.1	99.99	0.6	P. dorei	0	1	0	China	Asia	homo sapiens
MGYG000052539	UHGG	ERP116715	http://ftp.ebi.ac.uk/pub/databases/metagenomics/mgnify_genomes/	0.0340724	0	4796547	114037	26100	16259.5	295	295	4190	114037	0.421415	0.89636	16259.5	98.73	0.14	P. vulgatus	0	1	1	Denmark	Europe	homo sapiens
MGYG000052624	UHGG	ERP116715	http://ftp.ebi.ac.uk/pub/databases/metagenomics/mgnify_genomes/	0.0270904	0	4839659	181589	69565	35326	137	137	4055	181589	0.42326	0.898515	35326	99.99	0.19	P. vulgatus	1	0	1	Finland	Europe	homo sapiens
MGYG000052673	UHGG	ERP116715	http://ftp.ebi.ac.uk/pub/databases/metagenomics/mgnify_genomes/	0.0218687	0	5080137	149356	62748	36286.7	140	140	4360	149356	0.420926	0.894773	36286.7	95.57	4.52	P. vulgatus	0	1	1	United States	North America	homo sapiens
MGYG000052727	UHGG	ERP116715	http://ftp.ebi.ac.uk/pub/databases/metagenomics/mgnify_genomes/	0.039044	0	5076651	77218	29539	14630.1	347	347	4460	77218	0.422919	0.891583	14630.1	100	0.29	P. vulgatus	1	0	1	Finland	Europe	homo sapiens
MGYG000052777	UHGG	ERP116715	http://ftp.ebi.ac.uk/pub/databases/metagenomics/mgnify_genomes/	0.0246755	0	3382854	57630	19338	13640.5	248	248	2881	57630	0.419132	0.899814	13640.5	93.67	0.03	P. vulgatus	0	1	0	China	Asia	homo sapiens
MGYG000052840	UHGG	ERP116715	http://ftp.ebi.ac.uk/pub/databases/metagenomics/mgnify_genomes/	0.0267638	0	4808274	218954	93809	54025.6	89	89	4016	218954	0.424021	0.8982	54025.6	98.85	0.11	P. vulgatus	0	1	0	China	Asia	homo sapiens
MGYG000052969	UHGG	ERP116715	http://ftp.ebi.ac.uk/pub/databases/metagenomics/mgnify_genomes/	0.0242779	0	4211489	50682	12475	8866.29	475	475	3582	50682	0.426042	0.90782	8866.29	92.53	1.68	P. vulgatus	0	0	0	Mongolia	Asia	homo sapiens
MGYG000053048	UHGG	ERP116715	http://ftp.ebi.ac.uk/pub/databases/metagenomics/mgnify_genomes/	0.0191165	0	4870834	248893	90338	51271.9	95	95	3879	248893	0.413993	0.904755	51271.9	99.76	0.45	P. dorei	0	0	1	Denmark	Europe	homo sapiens
MGYG000053097	UHGG	ERP116715	http://ftp.ebi.ac.uk/pub/databases/metagenomics/mgnify_genomes/	0.0258733	0	5064304	236227	39299	25070.8	202	202	4187	236227	0.414439	0.901832	25070.8	94.83	4.94	P. dorei	0	0	1	Denmark	Europe	homo sapiens
MGYG000053154	UHGG	ERP116715	http://ftp.ebi.ac.uk/pub/databases/metagenomics/mgnify_genomes/	0.0265584	0	4651388	117722	37204	21534.2	216	216	3867	117722	0.42144	0.902663	21534.2	95.02	0.95	P. vulgatus	0	1	1	Austria	Europe	homo sapiens
MGYG000053181	UHGG	ERP116715	http://ftp.ebi.ac.uk/pub/databases/metagenomics/mgnify_genomes/	0.0213662	0	4898886	249606	119002	56309	87	87	3969	249606	0.41498	0.89999	56309	96.39	0.09	P. dorei	0	0	1	United States	North America	homo sapiens
MGYG000053224	UHGG	ERP116715	http://ftp.ebi.ac.uk/pub/databases/metagenomics/mgnify_genomes/	0.0344437	0	4748020	70941	18665	10527.8	451	451	4158	70941	0.419266	0.895532	10527.8	99.44	1.46	P. vulgatus	1	0	1	Estonia	Europe	homo sapiens
MGYG000053273	UHGG	ERP116715	http://ftp.ebi.ac.uk/pub/databases/metagenomics/mgnify_genomes/	0.0204789	0	5442668	375419	98464	41866.7	130	130	4534	375419	0.416594	0.901683	41866.7	93.68	2.11	P. dorei	0	0	1	Sweden	Europe	homo sapiens
MGYG000053309	UHGG	ERP116715	http://ftp.ebi.ac.uk/pub/databases/metagenomics/mgnify_genomes/	0.0252314	0	4279845	165053	38435	25782.2	166	166	3571	165053	0.415001	0.893592	25782.2	92.91	1.53	P. vulgatus	0	0	1	Denmark	Europe	homo sapiens
MGYG000053613	UHGG	ERP116715	http://ftp.ebi.ac.uk/pub/databases/metagenomics/mgnify_genomes/	0	0	5243219	5243219	5243219	5243219	1	1	4269	5243219	0.416323	0.894745	5243219	99.99	0.25	P. dorei	0	0	1	Finland	Europe	homo sapiens
MGYG000053641	UHGG	ERP116715	http://ftp.ebi.ac.uk/pub/databases/metagenomics/mgnify_genomes/	0.0214946	0	4616414	188988	101526	47591.9	97	97	3830	188988	0.420205	0.901027	47591.9	99.26	0.89	P. vulgatus	0	0	1	Spain	Europe	homo sapiens
MGYG000053710	UHGG	ERP116715	http://ftp.ebi.ac.uk/pub/databases/metagenomics/mgnify_genomes/	0.0247812	0	4497815	122686	34076	14233.6	316	316	3945	122686	0.417715	0.896059	14233.6	99.89	0.92	P. vulgatus	1	0	1	Sweden	Europe	homo sapiens
MGYG000053729	UHGG	ERP116715	http://ftp.ebi.ac.uk/pub/databases/metagenomics/mgnify_genomes/	0.024815	0	5224857	473579	161057	74640.8	70	70	4248	473579	0.418892	0.901123	74640.8	99.97	0.2	P. dorei	1	0	1	Finland	Europe	homo sapiens
MGYG000053935	UHGG	ERP116715	http://ftp.ebi.ac.uk/pub/databases/metagenomics/mgnify_genomes/	0.0461896	0	5910818	141870	47115	19067.2	310	310	5310	141870	0.418787	0.888807	19067.2	97.98	2.53	P. vulgatus	1	0	1	Estonia	Europe	homo sapiens
MGYG000053966	UHGG	ERP116715	http://ftp.ebi.ac.uk/pub/databases/metagenomics/mgnify_genomes/	0.0269077	0	5291868	239803	84661	35045.5	151	151	4334	239803	0.414087	0.90184	35045.5	99.99	1.77	P. dorei	0	0	1	United Kingdom	Europe	homo sapiens
MGYG000054194	UHGG	ERP116715	http://ftp.ebi.ac.uk/pub/databases/metagenomics/mgnify_genomes/	0.0222136	0	4877756	403675	104440	62535.3	78	78	3957	403675	0.41517	0.905716	62535.3	95.49	0.42	P. dorei	0	1	1	United States	North America	homo sapiens
MGYG000054311	UHGG	ERP116715	http://ftp.ebi.ac.uk/pub/databases/metagenomics/mgnify_genomes/	0.0275791	0	4862395	224985	36764	22001.8	221	221	4119	224985	0.418743	0.894953	22001.8	99.96	2.75	P. vulgatus	0	0	0	Japan	Asia	homo sapiens
MGYG000054519	UHGG	ERP116715	http://ftp.ebi.ac.uk/pub/databases/metagenomics/mgnify_genomes/	0.028702	0	4752960	154624	49005	25972.5	183	183	4076	154624	0.420419	0.895449	25972.5	92.82	0.65	P. vulgatus	1	0	1	Estonia	Europe	homo sapiens
MGYG000054531	UHGG	ERP116715	http://ftp.ebi.ac.uk/pub/databases/metagenomics/mgnify_genomes/	0.0301194	0	4535600	140935	50584	29261.9	155	155	3748	140935	0.419577	0.898929	29261.9	97.3	0.01	P. vulgatus	1	0	1	Finland	Europe	homo sapiens
MGYG000054627	UHGG	ERP116715	http://ftp.ebi.ac.uk/pub/databases/metagenomics/mgnify_genomes/	0.0233617	0	4049230	220210	64504	37148.9	109	109	3382	220210	0.419553	0.898722	37148.9	99.32	0.17	P. vulgatus	0	1	1	United States	North America	homo sapiens
MGYG000054667	UHGG	ERP116715	http://ftp.ebi.ac.uk/pub/databases/metagenomics/mgnify_genomes/	0.0301614	0	5049058	145135	26346	12108.1	417	417	4536	145135	0.413032	0.889559	12108.1	95.45	2.77	P. vulgatus	0	0	1	United States	North America	homo sapiens
MGYG000054878	UHGG	ERP116715	http://ftp.ebi.ac.uk/pub/databases/metagenomics/mgnify_genomes/	0.0196568	0	4642503	156386	35333	21198.6	219	219	4026	156386	0.419304	0.894609	21198.6	94.98	2.17	P. vulgatus	0	1	1	Netherlands	Europe	homo sapiens
MGYG000054916	UHGG	ERP116715	http://ftp.ebi.ac.uk/pub/databases/metagenomics/mgnify_genomes/	0.0264781	0	5183176	178615	61546	24220.4	214	214	4251	178615	0.413181	0.899315	24220.4	99.54	0.28	P. dorei	0	0	1	Spain	Europe	homo sapiens
MGYG000054925	UHGG	ERP116715	http://ftp.ebi.ac.uk/pub/databases/metagenomics/mgnify_genomes/	0.0190082	0	4944763	405158	162049	83809.5	59	59	3972	405158	0.413854	0.902299	83809.5	97.3	1.37	P. dorei	0	1	0	China	Asia	homo sapiens
MGYG000054937	UHGG	ERP116715	http://ftp.ebi.ac.uk/pub/databases/metagenomics/mgnify_genomes/	0.0218197	0	5126106	453399	133892	84034.5	61	61	4178	453399	0.416636	0.901103	84034.5	100	0.11	P. dorei	1	0	1	Finland	Europe	homo sapiens
MGYG000055010	UHGG	ERP116715	http://ftp.ebi.ac.uk/pub/databases/metagenomics/mgnify_genomes/	0.0278119	0	3916021	67353	20808	13097.1	299	299	3318	67353	0.419929	0.902005	13097.1	92.77	0.08	P. vulgatus	0	1	1	France	Europe	homo sapiens
MGYG000055073	UHGG	ERP116715	http://ftp.ebi.ac.uk/pub/databases/metagenomics/mgnify_genomes/	0.0173414	0	4890684	316310	213160	84322.1	58	58	3880	316310	0.41484	0.904502	84322.1	98.16	0	P. dorei	0	0	0	China	Asia	homo sapiens
MGYG000055254	UHGG	ERP116715	http://ftp.ebi.ac.uk/pub/databases/metagenomics/mgnify_genomes/	0.0216575	0	4988402	358275	117087	52509.5	95	95	4063	358275	0.416622	0.899963	52509.5	98.54	0.02	P. dorei	0	0	1	United Kingdom	Europe	homo sapiens
MGYG000055416	UHGG	ERP116715	http://ftp.ebi.ac.uk/pub/databases/metagenomics/mgnify_genomes/	0.0337168	0	4941977	242546	60350	19927.3	248	248	4306	242546	0.416736	0.895019	19927.3	95.99	2.67	P. vulgatus	0	0	0	Fiji	Oceania	homo sapiens
MGYG000055505	UHGG	ERP116715	http://ftp.ebi.ac.uk/pub/databases/metagenomics/mgnify_genomes/	0.0225022	0	5032828	158266	58999	21600.1	233	233	4195	158266	0.413129	0.899575	21600.1	93.21	1.51	P. dorei	0	0	1	Denmark	Europe	homo sapiens
MGYG000055517	UHGG	ERP116715	http://ftp.ebi.ac.uk/pub/databases/metagenomics/mgnify_genomes/	0.0212241	0	5045704	642408	214514	97032.8	52	52	4057	642408	0.417653	0.901914	97032.8	98.75	0.01	P. dorei	1	0	1	Finland	Europe	homo sapiens
MGYG000055637	UHGG	ERP116715	http://ftp.ebi.ac.uk/pub/databases/metagenomics/mgnify_genomes/	0.0284853	0	5192383	108164	36132	21725.5	239	239	4300	108164	0.417927	0.900573	21725.5	100	0.13	P. dorei	1	0	1	Russia	Europe	homo sapiens
MGYG000055935	UHGG	ERP116715	http://ftp.ebi.ac.uk/pub/databases/metagenomics/mgnify_genomes/	0.0235207	0	5022884	394967	179522	83714.7	60	60	4110	394967	0.414521	0.902263	83714.7	100	0.09	P. dorei	0	0	0	China	Asia	homo sapiens
MGYG000056041	UHGG	ERP116715	http://ftp.ebi.ac.uk/pub/databases/metagenomics/mgnify_genomes/	0.0310102	0	5290512	518247	186681	63741.1	83	83	4307	518247	0.417993	0.901436	63741.1	100	0.55	P. dorei	0	1	0	China	Asia	homo sapiens
MGYG000056132	UHGG	ERP116715	http://ftp.ebi.ac.uk/pub/databases/metagenomics/mgnify_genomes/	0.02	0	5220150	187451	67929	47028.4	111	111	4402	187451	0.423598	0.896646	47028.4	100	0.89	P. vulgatus	0	0	0	Japan	Asia	homo sapiens
MGYG000056215	UHGG	ERP116715	http://ftp.ebi.ac.uk/pub/databases/metagenomics/mgnify_genomes/	0.0335235	0	4548076	139146	56922	26138.4	174	174	3779	139146	0.420154	0.90035	26138.4	99.54	0.64	P. vulgatus	1	0	1	Finland	Europe	homo sapiens
MGYG000056255	UHGG	ERP116715	http://ftp.ebi.ac.uk/pub/databases/metagenomics/mgnify_genomes/	0.0257334	0	4834477	150261	49643	30598	158	158	4081	150261	0.417044	0.89814	30598	99.12	2.5	P. vulgatus	0	1	1	United States	North America	homo sapiens
MGYG000056352	UHGG	ERP116715	http://ftp.ebi.ac.uk/pub/databases/metagenomics/mgnify_genomes/	0.0168014	0	5277725	317586	137270	75396.1	70	70	4405	317586	0.418027	0.899814	75396.1	99.99	1.15	P. dorei	1	0	1	Finland	Europe	homo sapiens
MGYG000056356	UHGG	ERP116715	http://ftp.ebi.ac.uk/pub/databases/metagenomics/mgnify_genomes/	0.0434693	332	4712457	251358	112294	45312.1	128	104	3886	341607	0.418479	0.899609	36813.5	100	0	P. vulgatus	0	0	0	China	Asia	homo sapiens
MGYG000056371	UHGG	ERP116715	http://ftp.ebi.ac.uk/pub/databases/metagenomics/mgnify_genomes/	0.0271991	0	5078240	204801	64805	33409.5	152	152	4179	204801	0.414702	0.900629	33409.5	95.94	0.06	P. dorei	0	1	0	China	Asia	homo sapiens
MGYG000056506	UHGG	ERP116715	http://ftp.ebi.ac.uk/pub/databases/metagenomics/mgnify_genomes/	0.0249533	0	4728746	127704	38258	24375	194	194	3809	127704	0.415144	0.899205	24375	94.41	0.3	P. dorei	0	0	1	Italy	Europe	homo sapiens
MGYG000056803	UHGG	ERP116715	http://ftp.ebi.ac.uk/pub/databases/metagenomics/mgnify_genomes/	0.0238257	0	5076398	684092	141674	87524.1	58	58	4126	684092	0.414748	0.900878	87524.1	97.02	0.2	P. dorei	1	0	1	Finland	Europe	homo sapiens
MGYG000057094	UHGG	ERP116715	http://ftp.ebi.ac.uk/pub/databases/metagenomics/mgnify_genomes/	0.026995	0	4589397	203989	60409	31434.2	146	146	3789	203989	0.422746	0.899204	31434.2	99.62	2.01	P. vulgatus	1	0	1	Sweden	Europe	homo sapiens
MGYG000057136	UHGG	ERP116715	http://ftp.ebi.ac.uk/pub/databases/metagenomics/mgnify_genomes/	0.0257929	0	4935943	149958	47246	29556.5	167	167	4229	149958	0.422752	0.898858	29556.5	96.17	0.25	P. vulgatus	0	1	1	United States	North America	homo sapiens
MGYG000057156	UHGG	ERP116715	http://ftp.ebi.ac.uk/pub/databases/metagenomics/mgnify_genomes/	0.0476242	0	5429823	190541	57326	24458.7	222	222	4943	190541	0.423053	0.894004	24458.7	99.99	0.59	P. vulgatus	1	0	1	Finland	Europe	homo sapiens
MGYG000057188	UHGG	ERP116715	http://ftp.ebi.ac.uk/pub/databases/metagenomics/mgnify_genomes/	0.0189308	0	4632701	220658	71059	49814	93	93	3751	220658	0.420826	0.899235	49814	99.99	0.39	P. vulgatus	0	1	0	China	Asia	homo sapiens
MGYG000057193	UHGG	ERP116715	http://ftp.ebi.ac.uk/pub/databases/metagenomics/mgnify_genomes/	0.0267126	0	4501312	148948	33372	20648.2	218	218	3713	148948	0.417825	0.897902	20648.2	100	0.07	P. vulgatus	0	1	1	United States	North America	homo sapiens
MGYG000057245	UHGG	ERP116715	http://ftp.ebi.ac.uk/pub/databases/metagenomics/mgnify_genomes/	0.0249624	0	4072844	126815	24484	14191.1	287	287	3423	126815	0.422212	0.89931	14191.1	99.99	2.04	P. vulgatus	0	0	0	Fiji	Oceania	homo sapiens
MGYG000057264	UHGG	ERP116715	http://ftp.ebi.ac.uk/pub/databases/metagenomics/mgnify_genomes/	0.0196074	0	4851384	532283	147847	99007.8	49	49	3883	532283	0.415827	0.902508	99007.8	96.34	0.84	P. dorei	0	0	1	United Kingdom	Europe	homo sapiens
MGYG000057329	UHGG	ERP116715	http://ftp.ebi.ac.uk/pub/databases/metagenomics/mgnify_genomes/	0.0523465	0	5010286	201578	62578	24681.2	203	203	4317	201578	0.422547	0.895864	24681.2	99.46	0.15	P. vulgatus	0	0	1	United States	North America	homo sapiens
MGYG000057385	UHGG	ERP116715	http://ftp.ebi.ac.uk/pub/databases/metagenomics/mgnify_genomes/	0.0326296	0	4591301	52404	12936	8880.66	517	517	4181	52404	0.418626	0.896541	8880.66	99.88	0.44	P. vulgatus	0	0	1	United States	North America	homo sapiens
MGYG000057411	UHGG	ERP116715	http://ftp.ebi.ac.uk/pub/databases/metagenomics/mgnify_genomes/	0.0168915	0	4988449	461060	146367	83140.8	60	60	4124	461060	0.415948	0.902261	83140.8	99.98	1.91	P. dorei	1	0	1	Finland	Europe	homo sapiens
MGYG000057560	UHGG	ERP116715	http://ftp.ebi.ac.uk/pub/databases/metagenomics/mgnify_genomes/	0.0250794	0	4398941	137450	41489	23274.8	189	189	3696	137450	0.418591	0.898151	23274.8	93.08	0.16	P. vulgatus	0	0	0	Israel	Asia	homo sapiens
MGYG000057903	UHGG	ERP116715	http://ftp.ebi.ac.uk/pub/databases/metagenomics/mgnify_genomes/	0.023859	0	4606512	92902	26673	17383.1	265	265	3926	92902	0.418148	0.897096	17383.1	97.78	0.62	P. vulgatus	0	1	1	Denmark	Europe	homo sapiens
MGYG000057956	UHGG	ERP116715	http://ftp.ebi.ac.uk/pub/databases/metagenomics/mgnify_genomes/	0.0234657	0	3677819	92029	27112	18117.3	203	203	3015	92029	0.420903	0.903229	18117.3	91.86	0.35	P. vulgatus	0	1	1	Denmark	Europe	homo sapiens
MGYG000057984	UHGG	ERP116715	http://ftp.ebi.ac.uk/pub/databases/metagenomics/mgnify_genomes/	0.0239594	0	4698978	185540	42373	22921.8	205	205	3955	185540	0.422202	0.899636	22921.8	99.53	0.32	P. vulgatus	0	1	1	Denmark	Europe	homo sapiens
MGYG000058057	UHGG	ERP116715	http://ftp.ebi.ac.uk/pub/databases/metagenomics/mgnify_genomes/	0.0340588	0	4706412	197508	82024	38577.1	122	122	3910	197508	0.421757	0.900131	38577.1	95.35	1.35	P. vulgatus	1	0	1	Sweden	Europe	homo sapiens
MGYG000058069	UHGG	ERP116715	http://ftp.ebi.ac.uk/pub/databases/metagenomics/mgnify_genomes/	0.0239788	0	4581229	183752	78992	42815.2	107	107	3841	183752	0.421967	0.897829	42815.2	97.65	0.23	P. vulgatus	0	1	0	China	Asia	homo sapiens
MGYG000058160	UHGG	ERP116715	http://ftp.ebi.ac.uk/pub/databases/metagenomics/mgnify_genomes/	0.0295878	0	5291594	73242	19262	11785.3	449	449	4810	73242	0.417477	0.888855	11785.3	96.8	3.88	P. vulgatus	0	1	1	Netherlands	Europe	homo sapiens
MGYG000058173	UHGG	ERP116715	http://ftp.ebi.ac.uk/pub/databases/metagenomics/mgnify_genomes/	0.0304032	0	4740159	343367	109879	52089.7	91	91	3971	343367	0.41955	0.896544	52089.7	100	0.01	P. vulgatus	0	1	1	Sweden	Europe	homo sapiens
MGYG000058224	UHGG	ERP116715	http://ftp.ebi.ac.uk/pub/databases/metagenomics/mgnify_genomes/	0.0380054	35	5487768	510152	126355	45353.5	122	121	4558	510152	0.41986	0.899307	44981.4	100	0.14	P. dorei	0	0	0	Japan	Asia	homo sapiens
MGYG000058261	UHGG	ERP116715	http://ftp.ebi.ac.uk/pub/databases/metagenomics/mgnify_genomes/	0.0274264	0	4790169	269342	83968	41294.6	116	116	4050	269342	0.422465	0.895722	41294.6	100	0.07	P. vulgatus	1	0	1	Estonia	Europe	homo sapiens
MGYG000058285	UHGG	ERP116715	http://ftp.ebi.ac.uk/pub/databases/metagenomics/mgnify_genomes/	0.0225365	0	4521596	127365	57059	27075.4	167	167	3872	127365	0.420356	0.896657	27075.4	99.92	0.12	P. vulgatus	0	0	0	Israel	Asia	homo sapiens
MGYG000058576	UHGG	ERP116715	http://ftp.ebi.ac.uk/pub/databases/metagenomics/mgnify_genomes/	0.0323982	0	4250096	89786	23873	15511.3	274	274	3674	89786	0.42355	0.896275	15511.3	100	0.06	P. vulgatus	0	1	1	Germany	Europe	homo sapiens
MGYG000058697	UHGG	ERP116715	http://ftp.ebi.ac.uk/pub/databases/metagenomics/mgnify_genomes/	0.0287977	0	4687713	91951	32269	17756.5	264	264	3938	91951	0.416427	0.893772	17756.5	96.71	0.93	P. vulgatus	0	0	0	Israel	Asia	homo sapiens
MGYG000059037	UHGG	ERP116715	http://ftp.ebi.ac.uk/pub/databases/metagenomics/mgnify_genomes/	0.0217924	0	3819194	186554	74529	43898.8	87	87	3069	186554	0.416611	0.900613	43898.8	92.01	0.17	P. vulgatus	0	1	0	China	Asia	homo sapiens
MGYG000059072	UHGG	ERP116715	http://ftp.ebi.ac.uk/pub/databases/metagenomics/mgnify_genomes/	0.0276611	0	4215336	263455	67153	35423	119	119	3530	263455	0.416578	0.89601	35423	93.9	0.74	P. vulgatus	0	1	1	Spain	Europe	homo sapiens
MGYG000059079	UHGG	ERP116715	http://ftp.ebi.ac.uk/pub/databases/metagenomics/mgnify_genomes/	0.0258996	0	4122769	85148	26582	17036.2	242	242	3508	85148	0.420103	0.899533	17036.2	99.93	0.02	P. vulgatus	0	0	1	Germany	Europe	homo sapiens
MGYG000059149	UHGG	ERP116715	http://ftp.ebi.ac.uk/pub/databases/metagenomics/mgnify_genomes/	0.0303242	689	4498174	332455	122019	64259.6	110	70	3664	385775	0.419821	0.898347	40886.2	99.99	0.05	P. vulgatus	0	0	0	China	Asia	homo sapiens
MGYG000059189	UHGG	ERP116715	http://ftp.ebi.ac.uk/pub/databases/metagenomics/mgnify_genomes/	0.0256224	0	4015861	90136	27437	15625.9	257	257	3373	90136	0.423234	0.901672	15625.9	97.11	0.01	P. vulgatus	0	1	0	China	Asia	homo sapiens
MGYG000059373	UHGG	ERP116715	http://ftp.ebi.ac.uk/pub/databases/metagenomics/mgnify_genomes/	0.028334	0	4401133	153254	40659	22922.6	192	192	3524	153254	0.416436	0.904771	22922.6	99.73	0.04	P. dorei	1	0	1	Finland	Europe	homo sapiens
MGYG000059498	UHGG	ERP116715	http://ftp.ebi.ac.uk/pub/databases/metagenomics/mgnify_genomes/	0.0385655	1454	4853285	208932	88239	35950.3	203	135	4045	252599	0.419102	0.893372	23900.6	100	0.17	P. vulgatus	0	0	0	China	Asia	homo sapiens
MGYG000059725	UHGG	ERP116715	http://ftp.ebi.ac.uk/pub/databases/metagenomics/mgnify_genomes/	0.0473407	0	4839721	139285	35285	14403.9	336	336	4156	139285	0.422546	0.896893	14403.9	99.97	0.12	P. vulgatus	0	1	0	China	Asia	homo sapiens
MGYG000059769	UHGG	ERP116715	http://ftp.ebi.ac.uk/pub/databases/metagenomics/mgnify_genomes/	0.0280235	0	4538480	170310	49906	30665.4	148	148	3692	170310	0.419041	0.898835	30665.4	99.94	0.01	P. vulgatus	0	0	1	United States	North America	homo sapiens
MGYG000059824	UHGG	ERP116715	http://ftp.ebi.ac.uk/pub/databases/metagenomics/mgnify_genomes/	0.0238339	0	3681509	83547	28202	17871.4	206	206	3031	83547	0.421088	0.903216	17871.4	95.72	0.11	P. vulgatus	0	0	0	Israel	Asia	homo sapiens
MGYG000060041	UHGG	ERP116715	http://ftp.ebi.ac.uk/pub/databases/metagenomics/mgnify_genomes/	0.0342488	0	5182248	247330	55221	16451.6	315	315	4594	247330	0.413581	0.892293	16451.6	93.61	0.92	P. vulgatus	0	0	0	Fiji	Oceania	homo sapiens
MGYG000060297	UHGG	ERP116715	http://ftp.ebi.ac.uk/pub/databases/metagenomics/mgnify_genomes/	0.0277321	0	4312404	95738	29161	16212	266	266	3668	95738	0.424317	0.899314	16212	95.51	0.24	P. vulgatus	0	0	0	Israel	Asia	homo sapiens
MGYG000060332	UHGG	ERP116715	http://ftp.ebi.ac.uk/pub/databases/metagenomics/mgnify_genomes/	0.0189039	0	4623712	201335	86463	50810	91	91	3777	201335	0.419477	0.900379	50810	99.84	1.02	P. vulgatus	0	1	1	United States	North America	homo sapiens
MGYG000060428	UHGG	ERP116715	http://ftp.ebi.ac.uk/pub/databases/metagenomics/mgnify_genomes/	0.0184906	0	4665883	130160	36710	16314.3	286	286	4058	130160	0.421084	0.894399	16314.3	93.47	2.43	P. vulgatus	0	1	1	Sweden	Europe	homo sapiens
MGYG000060533	UHGG	ERP116715	http://ftp.ebi.ac.uk/pub/databases/metagenomics/mgnify_genomes/	0.0216069	0	4965640	190914	67466	37618.5	132	132	4217	190914	0.413004	0.903071	37618.5	99.71	0.55	P. dorei	0	0	1	Denmark	Europe	homo sapiens
MGYG000060699	UHGG	ERP116715	http://ftp.ebi.ac.uk/pub/databases/metagenomics/mgnify_genomes/	0.0262261	0	4776096	213510	100656	46369.9	103	103	3961	213510	0.41779	0.897317	46369.9	100	2.08	P. vulgatus	1	0	1	Denmark	Europe	homo sapiens
MGYG000060872	UHGG	ERP116715	http://ftp.ebi.ac.uk/pub/databases/metagenomics/mgnify_genomes/	0.0308621	0	4220358	147226	21613	14453.3	292	292	3530	147226	0.419092	0.902376	14453.3	96.22	0.67	P. vulgatus	0	1	1	France	Europe	homo sapiens
MGYG000060965	UHGG	ERP116715	http://ftp.ebi.ac.uk/pub/databases/metagenomics/mgnify_genomes/	0.0220112	0	5156842	264589	90357	50066.4	103	103	4191	264589	0.41453	0.900407	50066.4	99.99	2.57	P. dorei	1	0	1	Finland	Europe	homo sapiens
MGYG000061038	UHGG	ERP116715	http://ftp.ebi.ac.uk/pub/databases/metagenomics/mgnify_genomes/	0.0167628	0	4889806	395226	136942	71908.9	68	68	3902	395226	0.415828	0.90068	71908.9	96.03	0.03	P. dorei	0	0	1	Spain	Europe	homo sapiens
MGYG000061050	UHGG	ERP116715	http://ftp.ebi.ac.uk/pub/databases/metagenomics/mgnify_genomes/	0.0247421	0	4348961	98834	39408	22889.3	190	190	3589	98834	0.420362	0.903473	22889.3	98.03	2.2	P. vulgatus	0	1	0	China	Asia	homo sapiens
MGYG000061152	UHGG	ERP116715	http://ftp.ebi.ac.uk/pub/databases/metagenomics/mgnify_genomes/	0.0275413	0	4714611	99324	24069	16370.2	288	288	4032	99324	0.416761	0.898674	16370.2	98.95	2.08	P. vulgatus	0	0	0	Israel	Asia	homo sapiens
MGYG000061231	UHGG	ERP116715	http://ftp.ebi.ac.uk/pub/databases/metagenomics/mgnify_genomes/	0.0238374	0	4987391	192959	35969	23977.8	208	208	4232	192959	0.415533	0.897068	23977.8	95.89	3.81	P. vulgatus	0	1	0	China	Asia	homo sapiens
MGYG000061246	UHGG	ERP116715	http://ftp.ebi.ac.uk/pub/databases/metagenomics/mgnify_genomes/	0.034334	0	4404891	109358	23943	14931.8	295	295	3750	109358	0.417892	0.900272	14931.8	97.81	1.07	P. vulgatus	1	0	1	Finland	Europe	homo sapiens
MGYG000061294	UHGG	ERP116715	http://ftp.ebi.ac.uk/pub/databases/metagenomics/mgnify_genomes/	0.0205963	0	4695853	245687	62994	35574.6	132	132	3978	245687	0.420851	0.899047	35574.6	95.53	2.81	P. vulgatus	0	1	1	Spain	Europe	homo sapiens
MGYG000061361	UHGG	ERP116715	http://ftp.ebi.ac.uk/pub/databases/metagenomics/mgnify_genomes/	0.0246486	0	4482372	207260	68405	40748.8	110	110	3683	207260	0.419879	0.900637	40748.8	99.78	0.55	P. vulgatus	0	1	1	United States	North America	homo sapiens
MGYG000061413	UHGG	ERP116715	http://ftp.ebi.ac.uk/pub/databases/metagenomics/mgnify_genomes/	0.0227142	0	4926152	131743	36195	15788.9	312	312	4362	131743	0.416783	0.897229	15788.9	99.41	2.09	P. vulgatus	0	0	1	Denmark	Europe	homo sapiens
MGYG000061426	UHGG	ERP116715	http://ftp.ebi.ac.uk/pub/databases/metagenomics/mgnify_genomes/	0.0288655	0	5484421	186908	56661	28416.7	193	193	4509	186908	0.415817	0.898944	28416.7	99.91	1.6	P. dorei	1	0	1	Estonia	Europe	homo sapiens
MGYG000061532	UHGG	ERP116715	http://ftp.ebi.ac.uk/pub/databases/metagenomics/mgnify_genomes/	0.0483826	0	5505790	323599	44308	20776.6	265	265	4670	323599	0.418915	0.898573	20776.6	93.92	1.02	P. dorei	1	0	1	Finland	Europe	homo sapiens
MGYG000061589	UHGG	ERP116715	http://ftp.ebi.ac.uk/pub/databases/metagenomics/mgnify_genomes/	0.0266913	0	4460079	69718	26297	17490.5	255	255	3839	69718	0.419712	0.898675	17490.5	96.62	0.48	P. vulgatus	0	1	1	United States	North America	homo sapiens
MGYG000061601	UHGG	ERP116715	http://ftp.ebi.ac.uk/pub/databases/metagenomics/mgnify_genomes/	0.0237252	0	4571368	132649	61096	32652.6	140	140	3749	132649	0.416472	0.900856	32652.6	96.59	1.08	P. vulgatus	0	0	1	Germany	Europe	homo sapiens
MGYG000061666	UHGG	ERP116715	http://ftp.ebi.ac.uk/pub/databases/metagenomics/mgnify_genomes/	0.0371356	0	4933036	167622	56619	22525.3	219	219	4232	167622	0.42208	0.897034	22525.3	99.35	0.22	P. vulgatus	1	0	1	Sweden	Europe	homo sapiens
MGYG000061712	UHGG	ERP116715	http://ftp.ebi.ac.uk/pub/databases/metagenomics/mgnify_genomes/	0.033623	0	4098868	70940	15838	9488.12	432	432	3638	70940	0.42099	0.898469	9488.12	95.1	0.15	P. vulgatus	0	0	1	Netherlands	Europe	homo sapiens
MGYG000062185	UHGG	ERP116715	http://ftp.ebi.ac.uk/pub/databases/metagenomics/mgnify_genomes/	0.0274569	0	5069014	133008	49856	29132.3	174	174	4107	133008	0.415915	0.902085	29132.3	93.58	0.11	P. dorei	0	0	1	Spain	Europe	homo sapiens
MGYG000062274	UHGG	ERP116715	http://ftp.ebi.ac.uk/pub/databases/metagenomics/mgnify_genomes/	0.0454578	0	5792302	303022	68990	24543.7	236	236	5062	303022	0.421809	0.891438	24543.7	93.9	0.83	P. dorei	1	0	1	Russia	Europe	homo sapiens
MGYG000062680	UHGG	ERP116715	http://ftp.ebi.ac.uk/pub/databases/metagenomics/mgnify_genomes/	0.0190891	0	4549613	228235	64608	38556	118	118	3853	228235	0.423832	0.897407	38556	99.47	0.44	P. vulgatus	0	1	1	United States	North America	homo sapiens
MGYG000062788	UHGG	ERP116715	http://ftp.ebi.ac.uk/pub/databases/metagenomics/mgnify_genomes/	0.0171446	0	4549286	244025	94118	49448.8	92	92	3728	244025	0.419787	0.90001	49448.8	99.33	0.28	P. vulgatus	0	1	1	United States	North America	homo sapiens
MGYG000062898	UHGG	ERP116715	http://ftp.ebi.ac.uk/pub/databases/metagenomics/mgnify_genomes/	0.0234832	0	4615848	263627	77597	49632.8	93	93	3903	263627	0.4193	0.900364	49632.8	94.69	0.2	P. vulgatus	0	1	0	China	Asia	homo sapiens
MGYG000062973	UHGG	ERP116715	http://ftp.ebi.ac.uk/pub/databases/metagenomics/mgnify_genomes/	0.0321804	0	4160760	163036	43461	25526.1	163	163	3413	163036	0.420517	0.901866	25526.1	99.69	0.03	P. vulgatus	0	1	0	China	Asia	homo sapiens
MGYG000063040	UHGG	ERP116715	http://ftp.ebi.ac.uk/pub/databases/metagenomics/mgnify_genomes/	0.0432248	0	4881867	192355	74095	30703.6	159	159	4200	192355	0.424342	0.887643	30703.6	99.89	0.1	P. vulgatus	1	0	1	Finland	Europe	homo sapiens
MGYG000063063	UHGG	ERP116715	http://ftp.ebi.ac.uk/pub/databases/metagenomics/mgnify_genomes/	0.0364296	0	4626709	182218	79207	35050.8	132	132	3924	182218	0.423434	0.897269	35050.8	91.98	0.88	P. vulgatus	0	0	1	Austria	Europe	homo sapiens
MGYG000063220	UHGG	ERP116715	http://ftp.ebi.ac.uk/pub/databases/metagenomics/mgnify_genomes/	0.0463804	310	5220172	263620	76789	35034.7	180	149	4522	263620	0.425573	0.894547	28999.2	100	0.15	P. vulgatus	0	0	0	China	Asia	homo sapiens
MGYG000063245	UHGG	ERP116715	http://ftp.ebi.ac.uk/pub/databases/metagenomics/mgnify_genomes/	0.0267507	0	3929733	118787	28273	16511.5	238	238	3334	118787	0.420185	0.903582	16511.5	93.85	0.01	P. vulgatus	0	0	0	Israel	Asia	homo sapiens
MGYG000063280	UHGG	ERP116715	http://ftp.ebi.ac.uk/pub/databases/metagenomics/mgnify_genomes/	0.0349529	0	4824393	96982	20793	11486.6	420	420	4158	96982	0.420368	0.90027	11486.6	99.96	1	P. vulgatus	1	0	1	Finland	Europe	homo sapiens
MGYG000063323	UHGG	ERP116715	http://ftp.ebi.ac.uk/pub/databases/metagenomics/mgnify_genomes/	0.0342044	0	4528704	131823	50071	18334.8	247	247	3732	131823	0.422429	0.896667	18334.8	99.97	0.18	P. vulgatus	0	0	1	Spain	Europe	homo sapiens
MGYG000063425	UHGG	ERP116715	http://ftp.ebi.ac.uk/pub/databases/metagenomics/mgnify_genomes/	0.0225605	0	4439382	179870	65191	41489.6	107	107	3663	179870	0.420978	0.90225	41489.6	96.38	2.14	P. vulgatus	0	1	0	China	Asia	homo sapiens
MGYG000063667	UHGG	ERP116715	http://ftp.ebi.ac.uk/pub/databases/metagenomics/mgnify_genomes/	0.0215612	0	4923393	203439	39172	20950.6	235	235	4382	203439	0.418462	0.896639	20950.6	99.96	2.13	P. vulgatus	0	0	0	Israel	Asia	homo sapiens
MGYG000063716	UHGG	ERP116715	http://ftp.ebi.ac.uk/pub/databases/metagenomics/mgnify_genomes/	0.025678	0	4703574	147360	28703	17292.6	272	272	3956	147360	0.421424	0.895343	17292.6	100	3.18	P. vulgatus	0	0	0	Mongolia	Asia	homo sapiens
MGYG000063786	UHGG	ERP116715	http://ftp.ebi.ac.uk/pub/databases/metagenomics/mgnify_genomes/	0.0336514	0	4809740	153312	31212	16140.1	298	298	4151	153312	0.425407	0.901679	16140.1	95.56	1.98	P. vulgatus	0	1	0	China	Asia	homo sapiens
MGYG000063859	UHGG	ERP116715	http://ftp.ebi.ac.uk/pub/databases/metagenomics/mgnify_genomes/	0.0299339	0	4756728	125049	42090	18951.1	251	251	4035	125049	0.42112	0.89663	18951.1	99.99	0.03	P. vulgatus	0	0	1	United States	North America	homo sapiens
MGYG000063861	UHGG	ERP116715	http://ftp.ebi.ac.uk/pub/databases/metagenomics/mgnify_genomes/	0.0257709	0	5090565	124445	30742	18311.4	278	278	4307	124445	0.414279	0.89993	18311.4	96.34	0.06	P. dorei	0	0	1	Canada	North America	homo sapiens
MGYG000064016	UHGG	ERP116715	http://ftp.ebi.ac.uk/pub/databases/metagenomics/mgnify_genomes/	0.0286334	0	4819245	211105	58457	35177	137	137	4133	211105	0.418529	0.895562	35177	99.91	0.18	P. vulgatus	0	0	0	China	Asia	homo sapiens
MGYG000064044	UHGG	ERP116715	http://ftp.ebi.ac.uk/pub/databases/metagenomics/mgnify_genomes/	0.0260828	0	5361679	167874	56812	27216.6	197	197	4447	167874	0.416023	0.897563	27216.6	99.81	1.35	P. dorei	0	0	1	Netherlands	Europe	homo sapiens
MGYG000064224	UHGG	ERP116715	http://ftp.ebi.ac.uk/pub/databases/metagenomics/mgnify_genomes/	0.0272486	0	4677285	230885	58006	34646.6	135	135	3915	230885	0.419277	0.899018	34646.6	100	0.1	P. vulgatus	1	0	1	Sweden	Europe	homo sapiens
MGYG000064248	UHGG	ERP116715	http://ftp.ebi.ac.uk/pub/databases/metagenomics/mgnify_genomes/	0.0383477	0	5013022	183264	51201	20132.6	249	249	4470	183264	0.426445	0.89044	20132.6	99.96	0.67	P. vulgatus	1	0	1	Russia	Europe	homo sapiens
MGYG000064388	UHGG	ERP116715	http://ftp.ebi.ac.uk/pub/databases/metagenomics/mgnify_genomes/	0.0211641	0	4853621	275464	115453	50037.3	97	97	3936	275464	0.414621	0.901334	50037.3	99.49	0.09	P. dorei	0	0	1	United States	North America	homo sapiens
MGYG000064469	UHGG	ERP116715	http://ftp.ebi.ac.uk/pub/databases/metagenomics/mgnify_genomes/	0.0372385	0	4658253	47240	16412	10539	442	442	4038	47240	0.41926	0.895319	10539	99.99	0.7	P. vulgatus	1	0	1	Estonia	Europe	homo sapiens
MGYG000064586	UHGG	ERP116715	http://ftp.ebi.ac.uk/pub/databases/metagenomics/mgnify_genomes/	0.0369446	0	4903200	94113	16390	9786.83	501	501	4402	94113	0.421845	0.900909	9786.83	96.28	1.39	P. vulgatus	0	0	1	Italy	Europe	homo sapiens
MGYG000064598	UHGG	ERP116715	http://ftp.ebi.ac.uk/pub/databases/metagenomics/mgnify_genomes/	0.035144	0	4787445	85823	23228	14507.4	330	330	4019	85823	0.42114	0.899997	14507.4	94.85	1.71	P. vulgatus	0	0	0	China	Asia	homo sapiens
MGYG000064602	UHGG	ERP116715	http://ftp.ebi.ac.uk/pub/databases/metagenomics/mgnify_genomes/	0.0164737	0	4914291	863253	208502	126007	39	39	4042	863253	0.416401	0.902796	126007	97.86	0.02	P. dorei	0	0	1	Germany	Europe	homo sapiens
MGYG000064660	UHGG	ERP116715	http://ftp.ebi.ac.uk/pub/databases/metagenomics/mgnify_genomes/	0.0289748	0	4082641	174374	73608	32146.8	127	127	3389	174374	0.415609	0.897847	32146.8	90.18	1.4	P. vulgatus	0	0	0	Israel	Asia	homo sapiens
MGYG000064698	UHGG	ERP116715	http://ftp.ebi.ac.uk/pub/databases/metagenomics/mgnify_genomes/	0.0267376	0	5088170	88096	23448	16051	317	317	4330	88096	0.416493	0.899862	16051	99.98	2.89	P. vulgatus	0	0	1	Denmark	Europe	homo sapiens
MGYG000064713	UHGG	ERP116715	http://ftp.ebi.ac.uk/pub/databases/metagenomics/mgnify_genomes/	0.0344008	206	4814735	300669	94343	47203.3	120	102	3996	300669	0.419645	0.896743	40121.1	100	0.04	P. vulgatus	0	0	0	China	Asia	homo sapiens
MGYG000064733	UHGG	ERP116715	http://ftp.ebi.ac.uk/pub/databases/metagenomics/mgnify_genomes/	0.0260608	0	3961360	73956	23318	15782.3	251	251	3348	73956	0.420455	0.906824	15782.3	93.12	0.5	P. vulgatus	0	0	1	Spain	Europe	homo sapiens
MGYG000064800	UHGG	ERP116715	http://ftp.ebi.ac.uk/pub/databases/metagenomics/mgnify_genomes/	0.0262741	0	4387106	87474	29432	17204.3	255	255	3604	87474	0.421874	0.900658	17204.3	99.57	1.66	P. vulgatus	0	1	1	United States	North America	homo sapiens
MGYG000064851	UHGG	ERP116715	http://ftp.ebi.ac.uk/pub/databases/metagenomics/mgnify_genomes/	0.0246754	0	4507774	180190	53179	27155.3	166	166	3742	180190	0.41773	0.89517	27155.3	99.93	0.55	P. vulgatus	0	1	1	United States	North America	homo sapiens
MGYG000064969	UHGG	ERP116715	http://ftp.ebi.ac.uk/pub/databases/metagenomics/mgnify_genomes/	0.0193844	0	4532920	209384	103607	63843.9	71	71	3690	209384	0.420469	0.902079	63843.9	98.18	0.01	P. vulgatus	1	0	1	Finland	Europe	homo sapiens
MGYG000065143	UHGG	ERP116715	http://ftp.ebi.ac.uk/pub/databases/metagenomics/mgnify_genomes/	0.0322609	0	5600953	76022	15682	9019.25	621	621	5028	76022	0.411682	0.894633	9019.25	97.51	1.93	P. dorei	1	0	1	Russia	Europe	homo sapiens
MGYG000065283	UHGG	ERP116715	http://ftp.ebi.ac.uk/pub/databases/metagenomics/mgnify_genomes/	0.0335337	0	5368633	159762	41961	18076.2	297	297	4742	159762	0.416439	0.892341	18076.2	96.27	2.14	P. vulgatus	1	0	1	Finland	Europe	homo sapiens
MGYG000065427	UHGG	ERP116715	http://ftp.ebi.ac.uk/pub/databases/metagenomics/mgnify_genomes/	0.0401759	0	4937418	210073	88602	30290.9	163	163	4180	210073	0.417099	0.890285	30290.9	99.55	0.09	P. vulgatus	1	0	1	Russia	Europe	homo sapiens
MGYG000065558	UHGG	ERP116715	http://ftp.ebi.ac.uk/pub/databases/metagenomics/mgnify_genomes/	0.0380286	0	4777882	94518	26982	14305	334	334	4139	94518	0.424422	0.890015	14305	99.96	0.84	P. vulgatus	1	0	1	Estonia	Europe	homo sapiens
MGYG000065587	UHGG	ERP116715	http://ftp.ebi.ac.uk/pub/databases/metagenomics/mgnify_genomes/	0.0257559	0	4678709	121122	29754	18347.9	255	255	3815	121122	0.41763	0.904368	18347.9	95.3	1.79	P. dorei	0	0	1	Spain	Europe	homo sapiens
MGYG000065804	UHGG	ERP116715	http://ftp.ebi.ac.uk/pub/databases/metagenomics/mgnify_genomes/	0.0295872	0	3774100	45121	7747	5709.68	661	661	3509	45121	0.419988	0.902659	5709.68	92.63	2.15	P. vulgatus	0	0	0	Israel	Asia	homo sapiens
MGYG000065823	UHGG	ERP116715	http://ftp.ebi.ac.uk/pub/databases/metagenomics/mgnify_genomes/	0.0303824	0	4525248	53000	12145	8490.15	533	533	3860	53000	0.423059	0.90328	8490.15	94.53	0.62	P. vulgatus	0	0	1	United States	North America	homo sapiens
MGYG000065873	UHGG	ERP116715	http://ftp.ebi.ac.uk/pub/databases/metagenomics/mgnify_genomes/	0.0356159	0	5104691	274156	67242	26449.2	193	193	4467	274156	0.420442	0.890783	26449.2	95.68	1.43	P. vulgatus	1	1	1	United States	North America	homo sapiens
MGYG000065962	UHGG	ERP116715	http://ftp.ebi.ac.uk/pub/databases/metagenomics/mgnify_genomes/	0.027641	0	5775720	120633	35795	18999.1	304	304	5067	120633	0.414261	0.895793	18999.1	99.34	1.74	P. dorei	0	0	1	United States	North America	homo sapiens
MGYG000066432	UHGG	ERP116715	http://ftp.ebi.ac.uk/pub/databases/metagenomics/mgnify_genomes/	0.0312302	0	4686418	172026	51949	28575.7	164	164	3946	172026	0.418586	0.896586	28575.7	99.8	0.77	P. vulgatus	0	1	1	United States	North America	homo sapiens
MGYG000066450	UHGG	ERP116715	http://ftp.ebi.ac.uk/pub/databases/metagenomics/mgnify_genomes/	0.0182744	0	5224979	290575	159788	81640.3	64	64	4190	290575	0.414594	0.898917	81640.3	100	0.19	P. dorei	1	0	1	Sweden	Europe	homo sapiens
MGYG000066468	UHGG	ERP116715	http://ftp.ebi.ac.uk/pub/databases/metagenomics/mgnify_genomes/	0.0194794	0	4724690	321076	77454	38102.3	124	124	4112	321076	0.420844	0.897333	38102.3	96.58	4.55	P. vulgatus	1	0	1	Russia	Europe	homo sapiens
MGYG000066498	UHGG	ERP116715	http://ftp.ebi.ac.uk/pub/databases/metagenomics/mgnify_genomes/	0.0245233	0	4842850	126772	50604	28487.4	170	170	3907	126772	0.415047	0.901838	28487.4	93.41	1.55	P. dorei	0	1	0	China	Asia	homo sapiens
MGYG000066593	UHGG	ERP116715	http://ftp.ebi.ac.uk/pub/databases/metagenomics/mgnify_genomes/	0.0402671	0	5190554	170506	66588	21717.8	239	239	4406	170506	0.423665	0.896513	21717.8	96.93	3.24	P. vulgatus	0	1	0	China	Asia	homo sapiens
MGYG000066766	UHGG	ERP116715	http://ftp.ebi.ac.uk/pub/databases/metagenomics/mgnify_genomes/	0.024478	0	4668736	138664	45493	25100.7	186	186	3982	138664	0.420967	0.893856	25100.7	94.6	2.89	P. vulgatus	0	1	1	Netherlands	Europe	homo sapiens
MGYG000066796	UHGG	ERP116715	http://ftp.ebi.ac.uk/pub/databases/metagenomics/mgnify_genomes/	0.0251243	0	5058504	111222	50702	24918.7	203	203	4214	111222	0.421157	0.89529	24918.7	99.57	1.67	P. vulgatus	0	0	0	Fiji	Oceania	homo sapiens
MGYG000067274	UHGG	ERP116715	http://ftp.ebi.ac.uk/pub/databases/metagenomics/mgnify_genomes/	0.0232042	0	4613773	237387	83581	47079.3	98	98	3862	237387	0.421695	0.898618	47079.3	99.66	0.1	P. vulgatus	1	0	1	Denmark	Europe	homo sapiens
MGYG000067413	UHGG	ERP116715	http://ftp.ebi.ac.uk/pub/databases/metagenomics/mgnify_genomes/	0.0300342	0	4474818	236050	71550	26322.5	170	170	3668	236050	0.418447	0.893926	26322.5	91.78	0.62	P. vulgatus	0	1	0	China	Asia	homo sapiens
MGYG000067491	UHGG	ERP116715	http://ftp.ebi.ac.uk/pub/databases/metagenomics/mgnify_genomes/	0.02552	0	4537397	158555	52411	32180.1	141	141	3894	158555	0.418749	0.896401	32180.1	96.48	0.1	P. vulgatus	0	0	1	Spain	Europe	homo sapiens
MGYG000067533	UHGG	ERP116715	http://ftp.ebi.ac.uk/pub/databases/metagenomics/mgnify_genomes/	0.0367884	0	4599468	158197	48161	29483.8	156	156	3849	158197	0.419175	0.897988	29483.8	90.62	1.15	P. vulgatus	0	1	0	China	Asia	homo sapiens
MGYG000067555	UHGG	ERP116715	http://ftp.ebi.ac.uk/pub/databases/metagenomics/mgnify_genomes/	0.0239276	0	4694705	215784	78735	39785.6	118	118	3900	215784	0.421507	0.898027	39785.6	99.53	0.82	P. vulgatus	0	0	0	China	Asia	homo sapiens
MGYG000067670	UHGG	ERP116715	http://ftp.ebi.ac.uk/pub/databases/metagenomics/mgnify_genomes/	0.0197133	0	4657505	229618	99671	53534.5	87	87	3939	229618	0.418479	0.896967	53534.5	100	0.62	P. vulgatus	0	0	0	China	Asia	homo sapiens
MGYG000068065	UHGG	ERP116715	http://ftp.ebi.ac.uk/pub/databases/metagenomics/mgnify_genomes/	0.0252023	0	5025614	228252	56421	36683.3	137	137	4371	228252	0.421114	0.891179	36683.3	100	0.12	P. vulgatus	0	1	1	United States	North America	homo sapiens
MGYG000068068	UHGG	ERP116715	http://ftp.ebi.ac.uk/pub/databases/metagenomics/mgnify_genomes/	0.0267797	0	4649722	235170	49560	28880.3	161	161	3861	235170	0.420424	0.899182	28880.3	99.63	1.48	P. vulgatus	0	1	1	Denmark	Europe	homo sapiens
MGYG000068154	UHGG	ERP116715	http://ftp.ebi.ac.uk/pub/databases/metagenomics/mgnify_genomes/	0.0186847	0	4903015	344917	151806	86017.8	57	57	3920	344917	0.414885	0.90096	86017.8	96.33	0.07	P. dorei	0	1	1	United States	North America	homo sapiens
MGYG000068262	UHGG	ERP116715	http://ftp.ebi.ac.uk/pub/databases/metagenomics/mgnify_genomes/	0.023284	0	5117260	271211	120590	62405.6	82	82	4136	271211	0.415073	0.902273	62405.6	99.98	2.22	P. dorei	0	0	1	Spain	Europe	homo sapiens
MGYG000068478	UHGG	ERP116715	http://ftp.ebi.ac.uk/pub/databases/metagenomics/mgnify_genomes/	0.0336241	0	4530476	210392	95100	41186.1	110	110	3749	210392	0.421265	0.897903	41186.1	95.2	0.49	P. vulgatus	1	0	1	Estonia	Europe	homo sapiens
MGYG000068688	UHGG	ERP116715	http://ftp.ebi.ac.uk/pub/databases/metagenomics/mgnify_genomes/	0.0302761	0	4714571	259061	106197	44477.1	106	106	3915	259061	0.41962	0.900146	44477.1	93.46	0.71	P. vulgatus	1	0	1	Sweden	Europe	homo sapiens
MGYG000068837	UHGG	ERP116715	http://ftp.ebi.ac.uk/pub/databases/metagenomics/mgnify_genomes/	0.0292368	0	4774481	92268	16836	12087.3	395	395	4040	92268	0.417741	0.905515	12087.3	94.64	2.47	P. dorei	0	1	0	China	Asia	homo sapiens
MGYG000069059	UHGG	ERP116715	http://ftp.ebi.ac.uk/pub/databases/metagenomics/mgnify_genomes/	0.0200937	0	5097591	285200	104315	33536.8	152	152	4239	285200	0.41636	0.899606	33536.8	94.77	1.5	P. dorei	0	0	1	Sweden	Europe	homo sapiens
MGYG000069090	UHGG	ERP116715	http://ftp.ebi.ac.uk/pub/databases/metagenomics/mgnify_genomes/	0.0303592	0	4720517	90181	17724	11457.6	412	412	4299	90181	0.415087	0.895901	11457.6	97.93	2.91	P. vulgatus	0	0	1	Spain	Europe	homo sapiens
MGYG000069200	UHGG	ERP116715	http://ftp.ebi.ac.uk/pub/databases/metagenomics/mgnify_genomes/	0.0266397	0	3824405	83335	25269	15421	248	248	3264	83335	0.420886	0.901635	15421	93.6	1.19	P. vulgatus	0	1	1	Denmark	Europe	homo sapiens
MGYG000069325	UHGG	ERP116715	http://ftp.ebi.ac.uk/pub/databases/metagenomics/mgnify_genomes/	0.0190469	0	4697494	233727	84689	43096.3	109	109	3934	233727	0.419276	0.899281	43096.3	100	0.7	P. vulgatus	0	0	1	Germany	Europe	homo sapiens
MGYG000069372	UHGG	ERP116715	http://ftp.ebi.ac.uk/pub/databases/metagenomics/mgnify_genomes/	0.04021	0	4485019	292701	87815	37375.2	120	120	3717	292701	0.419326	0.895761	37375.2	95.37	0.01	P. vulgatus	1	1	1	United States	North America	homo sapiens
MGYG000069425	UHGG	ERP116715	http://ftp.ebi.ac.uk/pub/databases/metagenomics/mgnify_genomes/	0.0259645	0	4829658	234596	46708	30567.5	158	158	4089	234596	0.421447	0.896787	30567.5	100	1.78	P. vulgatus	1	1	1	United States	North America	homo sapiens
MGYG000069761	UHGG	ERP116715	http://ftp.ebi.ac.uk/pub/databases/metagenomics/mgnify_genomes/	0.0226319	0	5080596	259478	59879	36551.1	139	139	4330	259478	0.422252	0.901709	36551.1	98.71	1.41	P. vulgatus	1	0	1	Sweden	Europe	homo sapiens
MGYG000069815	UHGG	ERP116715	http://ftp.ebi.ac.uk/pub/databases/metagenomics/mgnify_genomes/	0.0285061	0	5011522	283768	106299	48187.7	104	104	4147	283768	0.413405	0.901924	48187.7	99.98	1.43	P. dorei	1	0	1	Finland	Europe	homo sapiens
MGYG000069859	UHGG	ERP116715	http://ftp.ebi.ac.uk/pub/databases/metagenomics/mgnify_genomes/	0.0286542	0	5333581	114896	27581	16615.5	321	321	4589	114896	0.414621	0.899059	16615.5	98.73	4.87	P. vulgatus	0	0	1	Denmark	Europe	homo sapiens
MGYG000070009	UHGG	ERP116715	http://ftp.ebi.ac.uk/pub/databases/metagenomics/mgnify_genomes/	0.0309485	0	5152523	209115	58833	31805.7	162	162	4488	209115	0.419069	0.896258	31805.7	100	0.92	P. vulgatus	1	0	1	Finland	Europe	homo sapiens
MGYG000070016	UHGG	ERP116715	http://ftp.ebi.ac.uk/pub/databases/metagenomics/mgnify_genomes/	0.0247048	0	4590915	122337	43413	20047.7	229	229	3882	122337	0.418109	0.895025	20047.7	99.7	0.25	P. vulgatus	0	1	1	United States	North America	homo sapiens
MGYG000070192	UHGG	ERP116715	http://ftp.ebi.ac.uk/pub/databases/metagenomics/mgnify_genomes/	0.0187314	0	4536448	387603	130100	76888.9	59	59	3684	387603	0.42029	0.900562	76888.9	99.99	0	P. vulgatus	0	0	0	China	Asia	homo sapiens
MGYG000070248	UHGG	ERP116715	http://ftp.ebi.ac.uk/pub/databases/metagenomics/mgnify_genomes/	0.0236604	0	4590147	150969	31594	18214.9	252	252	3970	150969	0.420128	0.897354	18214.9	95.71	0.02	P. vulgatus	0	0	1	Spain	Europe	homo sapiens
MGYG000070269	UHGG	ERP116715	http://ftp.ebi.ac.uk/pub/databases/metagenomics/mgnify_genomes/	0.0288911	0	4161530	114266	36695	23379.4	178	178	3479	114266	0.418737	0.895571	23379.4	97.8	0.01	P. vulgatus	0	0	1	United Kingdom	Europe	homo sapiens
MGYG000070279	UHGG	ERP116715	http://ftp.ebi.ac.uk/pub/databases/metagenomics/mgnify_genomes/	0.0197781	0	4812612	278308	138453	81569.7	59	59	3875	278308	0.412932	0.901199	81569.7	95.9	0.23	P. dorei	1	0	1	Sweden	Europe	homo sapiens
MGYG000070295	UHGG	ERP116715	http://ftp.ebi.ac.uk/pub/databases/metagenomics/mgnify_genomes/	0.0269795	0	4516977	83639	33050	19221.2	235	235	3739	83639	0.422511	0.89862	19221.2	93.36	0.54	P. vulgatus	0	0	1	Netherlands	Europe	homo sapiens
MGYG000070349	UHGG	ERP116715	http://ftp.ebi.ac.uk/pub/databases/metagenomics/mgnify_genomes/	0.0257277	0	4669185	162176	52299	24704.7	189	189	3920	162176	0.417924	0.892167	24704.7	99.98	0.25	P. vulgatus	1	0	1	Estonia	Europe	homo sapiens
MGYG000070364	UHGG	ERP116715	http://ftp.ebi.ac.uk/pub/databases/metagenomics/mgnify_genomes/	0.0287765	0	4529127	148654	30520	17901.7	253	253	3954	148654	0.42003	0.891442	17901.7	95.46	2.63	P. vulgatus	0	1	1	Netherlands	Europe	homo sapiens
MGYG000070544	UHGG	ERP116715	http://ftp.ebi.ac.uk/pub/databases/metagenomics/mgnify_genomes/	0.0240747	0	4614715	112140	28961	17613.4	262	262	3929	112140	0.417653	0.896788	17613.4	99.99	1.05	P. vulgatus	0	0	0	Israel	Asia	homo sapiens
MGYG000070627	UHGG	ERP116715	http://ftp.ebi.ac.uk/pub/databases/metagenomics/mgnify_genomes/	0.0218681	0	4373287	131904	43035	26666.4	164	164	3484	131904	0.414777	0.907227	26666.4	98.59	0	P. dorei	0	0	0	Israel	Asia	homo sapiens
MGYG000070639	UHGG	ERP116715	http://ftp.ebi.ac.uk/pub/databases/metagenomics/mgnify_genomes/	0.0266528	0	4807475	270560	75995	45353.5	106	106	3993	270560	0.418491	0.898953	45353.5	99.99	0.43	P. vulgatus	0	1	0	China	Asia	homo sapiens
MGYG000070649	UHGG	ERP116715	http://ftp.ebi.ac.uk/pub/databases/metagenomics/mgnify_genomes/	0.0237277	0	4797627	230477	43162	27731.9	173	173	4038	230477	0.418991	0.899185	27731.9	100	1.38	P. vulgatus	0	1	1	United States	North America	homo sapiens
MGYG000070865	UHGG	ERP116715	http://ftp.ebi.ac.uk/pub/databases/metagenomics/mgnify_genomes/	0.0234408	0	4578724	211846	89995	47203.3	97	97	3801	211846	0.422604	0.897347	47203.3	94.24	0.18	P. vulgatus	1	0	1	Sweden	Europe	homo sapiens
MGYG000071031	UHGG	ERP116715	http://ftp.ebi.ac.uk/pub/databases/metagenomics/mgnify_genomes/	0.0396152	0	4023120	73325	18532	10185.1	395	395	3570	73325	0.421942	0.899154	10185.1	95.33	0.45	P. vulgatus	0	1	0	China	Asia	homo sapiens
MGYG000071167	UHGG	ERP116715	http://ftp.ebi.ac.uk/pub/databases/metagenomics/mgnify_genomes/	0.0234806	0	4462959	196030	63530	31429.3	142	142	3777	196030	0.420233	0.899548	31429.3	100	0.21	P. vulgatus	1	0	1	Finland	Europe	homo sapiens
MGYG000071173	UHGG	ERP116715	http://ftp.ebi.ac.uk/pub/databases/metagenomics/mgnify_genomes/	0.0328751	0	4878407	223179	79208	39661.8	123	123	4168	223179	0.420165	0.89651	39661.8	97.86	0.47	P. vulgatus	1	0	1	Finland	Europe	homo sapiens
MGYG000071250	UHGG	ERP116715	http://ftp.ebi.ac.uk/pub/databases/metagenomics/mgnify_genomes/	0.0214486	0	4530748	225949	57344	34585.9	131	131	3738	225949	0.42254	0.898648	34585.9	99.39	0.62	P. vulgatus	0	0	0	Kazakhstan	Asia	homo sapiens
MGYG000071415	UHGG	ERP116715	http://ftp.ebi.ac.uk/pub/databases/metagenomics/mgnify_genomes/	0.0271762	0	4145403	97956	26388	17715.4	234	234	3429	97956	0.422476	0.898852	17715.4	99.99	0	P. vulgatus	1	0	1	Finland	Europe	homo sapiens
MGYG000071446	UHGG	ERP116715	http://ftp.ebi.ac.uk/pub/databases/metagenomics/mgnify_genomes/	0.0251851	0	4319948	77222	18427	12934	334	334	3774	77222	0.421361	0.901875	12934	92.12	3.9	P. vulgatus	0	1	1	Germany	Europe	homo sapiens
MGYG000071538	UHGG	ERP116715	http://ftp.ebi.ac.uk/pub/databases/metagenomics/mgnify_genomes/	0.0216536	0	5085264	359432	123506	63565.8	80	80	4053	359432	0.414633	0.901768	63565.8	98.62	0.01	P. dorei	0	1	0	China	Asia	homo sapiens
MGYG000071566	UHGG	ERP116715	http://ftp.ebi.ac.uk/pub/databases/metagenomics/mgnify_genomes/	0.0295566	0	4343018	53388	11481	8288.2	524	524	3979	53388	0.420457	0.898764	8288.2	97.97	0.3	P. vulgatus	0	1	1	United States	North America	homo sapiens
MGYG000071687	UHGG	ERP116715	http://ftp.ebi.ac.uk/pub/databases/metagenomics/mgnify_genomes/	0.033133	0	4740398	68726	11073	8187.22	579	579	4090	68726	0.416416	0.899982	8187.22	94.34	1.99	P. dorei	1	0	1	Estonia	Europe	homo sapiens
MGYG000071719	UHGG	ERP116715	http://ftp.ebi.ac.uk/pub/databases/metagenomics/mgnify_genomes/	0.0482861	1095	5090998	276120	91981	35852.1	145	142	4981	276120	0.423	0.886614	35102.8	99.94	0.37	P. vulgatus	0	0	0	China	Asia	homo sapiens
MGYG000071727	UHGG	ERP116715	http://ftp.ebi.ac.uk/pub/databases/metagenomics/mgnify_genomes/	0.0161404	0	4410086	340383	97248	61251.2	72	72	3589	340383	0.419354	0.900458	61251.2	99.99	0.11	P. vulgatus	0	1	0	China	Asia	homo sapiens
MGYG000071836	UHGG	ERP116715	http://ftp.ebi.ac.uk/pub/databases/metagenomics/mgnify_genomes/	0.0238263	0	4323813	118205	39537	24993.1	173	173	3563	118205	0.416841	0.899293	24993.1	99.72	0.06	P. vulgatus	0	0	1	United Kingdom	Europe	homo sapiens
MGYG000071873	UHGG	ERP116715	http://ftp.ebi.ac.uk/pub/databases/metagenomics/mgnify_genomes/	0.0195263	0	4501750	225510	108806	49469.8	91	91	3661	225510	0.419121	0.902742	49469.8	96.97	0	P. vulgatus	0	1	1	United States	North America	homo sapiens
MGYG000072156	UHGG	ERP116715	http://ftp.ebi.ac.uk/pub/databases/metagenomics/mgnify_genomes/	0.0334402	0	5074270	160225	72732	29331	173	173	4391	160225	0.416932	0.89348	29331	100	1.86	P. vulgatus	0	1	0	China	Asia	homo sapiens
MGYG000072185	UHGG	ERP116715	http://ftp.ebi.ac.uk/pub/databases/metagenomics/mgnify_genomes/	0.0246136	0	4473003	361926	121602	56620.3	79	79	3653	361926	0.420727	0.898598	56620.3	99.45	0.02	P. vulgatus	1	0	1	Finland	Europe	homo sapiens
MGYG000072195	UHGG	ERP116715	http://ftp.ebi.ac.uk/pub/databases/metagenomics/mgnify_genomes/	0.0238676	0	5175043	856040	176219	101471	51	51	4221	856040	0.416106	0.900325	101471	99.93	0.23	P. dorei	1	0	1	Finland	Europe	homo sapiens
MGYG000072213	UHGG	ERP116715	http://ftp.ebi.ac.uk/pub/databases/metagenomics/mgnify_genomes/	0.0397361	339	4679233	345503	201008	76708.7	81	61	3838	345503	0.421634	0.896952	57764.1	99.99	0	P. vulgatus	0	0	0	China	Asia	homo sapiens
MGYG000072248	UHGG	ERP116715	http://ftp.ebi.ac.uk/pub/databases/metagenomics/mgnify_genomes/	0.0277423	0	5163891	134770	40963	25949.2	199	199	4500	134770	0.421641	0.890288	25949.2	100	0.13	P. vulgatus	0	1	1	United States	North America	homo sapiens
MGYG000072332	UHGG	ERP116715	http://ftp.ebi.ac.uk/pub/databases/metagenomics/mgnify_genomes/	0.0194025	0	4904710	296560	98732	65396.1	75	75	4162	296560	0.415599	0.902696	65396.1	95.59	0.27	P. dorei	1	0	1	Denmark	Europe	homo sapiens
MGYG000072433	UHGG	ERP116715	http://ftp.ebi.ac.uk/pub/databases/metagenomics/mgnify_genomes/	0.025637	0	4337839	223344	55464	28727.4	151	151	3554	223344	0.420351	0.899406	28727.4	99.38	0.06	P. vulgatus	0	0	1	United States	North America	homo sapiens
MGYG000072580	UHGG	ERP116715	http://ftp.ebi.ac.uk/pub/databases/metagenomics/mgnify_genomes/	0.0266378	0	4412944	102783	35760	20525.3	215	215	3786	102783	0.415742	0.895838	20525.3	96.73	0.16	P. vulgatus	0	0	1	Denmark	Europe	homo sapiens
MGYG000072716	UHGG	ERP116715	http://ftp.ebi.ac.uk/pub/databases/metagenomics/mgnify_genomes/	0.0215773	0	4441957	208526	69114	45793.4	97	97	3611	208526	0.419763	0.898725	45793.4	99.85	0	P. vulgatus	0	0	1	United Kingdom	Europe	homo sapiens
MGYG000072810	UHGG	ERP116715	http://ftp.ebi.ac.uk/pub/databases/metagenomics/mgnify_genomes/	0.0469992	1	6010739	333324	133848	63944	94	94	5209	333324	0.421473	0.889232	63944	100	0.48	P. dorei	0	0	1	United States	North America	homo sapiens
MGYG000073094	UHGG	ERP116715	http://ftp.ebi.ac.uk/pub/databases/metagenomics/mgnify_genomes/	0.0356181	0	4572467	44867	11530	8374.48	546	546	4063	44867	0.420634	0.899391	8374.48	94.83	1.96	P. vulgatus	1	0	1	Finland	Europe	homo sapiens
MGYG000073104	UHGG	ERP116715	http://ftp.ebi.ac.uk/pub/databases/metagenomics/mgnify_genomes/	0.0325864	0	4357508	231156	63670	35141.2	124	124	3537	231156	0.418412	0.900069	35141.2	99.98	0.01	P. vulgatus	0	1	0	China	Asia	homo sapiens
MGYG000073124	UHGG	ERP116715	http://ftp.ebi.ac.uk/pub/databases/metagenomics/mgnify_genomes/	0.0191877	0	4857605	144622	41642	27757.7	175	175	4055	144622	0.41931	0.892312	27757.7	94.46	1.25	P. vulgatus	0	0	0	Kazakhstan	Asia	homo sapiens
MGYG000073152	UHGG	ERP116715	http://ftp.ebi.ac.uk/pub/databases/metagenomics/mgnify_genomes/	0.0268772	0	4631176	177551	62816	27242.2	170	170	3946	177551	0.419566	0.893873	27242.2	99.34	1.29	P. vulgatus	0	1	1	United States	North America	homo sapiens
MGYG000073261	UHGG	ERP116715	http://ftp.ebi.ac.uk/pub/databases/metagenomics/mgnify_genomes/	0.0247478	0	5069282	338794	159240	74548.3	68	68	4166	338794	0.415027	0.902406	74548.3	99.99	0.48	P. dorei	1	0	1	Finland	Europe	homo sapiens
MGYG000073271	UHGG	ERP116715	http://ftp.ebi.ac.uk/pub/databases/metagenomics/mgnify_genomes/	0.0305425	0	4895586	78876	12408	7934.5	617	617	4486	78876	0.426482	0.894931	7934.5	98.67	2.71	P. vulgatus	0	0	1	Italy	Europe	homo sapiens
MGYG000073387	UHGG	ERP116715	http://ftp.ebi.ac.uk/pub/databases/metagenomics/mgnify_genomes/	0.0310517	0	4751007	106861	24742	14940.3	318	318	3996	106861	0.416302	0.89685	14940.3	96.5	4.54	P. vulgatus	0	1	1	United States	North America	homo sapiens
MGYG000073423	UHGG	ERP116715	http://ftp.ebi.ac.uk/pub/databases/metagenomics/mgnify_genomes/	0.0434936	0	4917614	174784	40748	23196.3	212	212	4238	174784	0.424296	0.895443	23196.3	93.94	2.22	P. vulgatus	1	0	1	Estonia	Europe	homo sapiens
MGYG000073775	UHGG	ERP116715	http://ftp.ebi.ac.uk/pub/databases/metagenomics/mgnify_genomes/	0.0365142	0	5152393	132502	21637	13963.1	369	369	4579	132502	0.428327	0.89867	13963.1	99.7	1.49	P. vulgatus	0	1	0	China	Asia	homo sapiens
MGYG000073782	UHGG	ERP116715	http://ftp.ebi.ac.uk/pub/databases/metagenomics/mgnify_genomes/	0.0241537	0	4179173	146981	41146	27676.6	151	151	3445	146981	0.417136	0.898012	27676.6	94.78	0.13	P. vulgatus	0	1	1	Denmark	Europe	homo sapiens
MGYG000073787	UHGG	ERP116715	http://ftp.ebi.ac.uk/pub/databases/metagenomics/mgnify_genomes/	0.0276048	0	4473131	108215	29606	13003.3	344	344	3791	108215	0.417618	0.899647	13003.3	98.68	1.59	P. vulgatus	0	1	0	China	Asia	homo sapiens
MGYG000073843	UHGG	ERP116715	http://ftp.ebi.ac.uk/pub/databases/metagenomics/mgnify_genomes/	0.0237214	0	4797175	123346	27184	17318.3	277	277	3935	123346	0.41672	0.902578	17318.3	95.95	0.07	P. dorei	0	0	1	Netherlands	Europe	homo sapiens
MGYG000073868	UHGG	ERP116715	http://ftp.ebi.ac.uk/pub/databases/metagenomics/mgnify_genomes/	0.0293466	0	4120899	118228	34343	18646.6	221	221	3547	118228	0.423503	0.896947	18646.6	91.03	1.82	P. vulgatus	0	0	0	Israel	Asia	homo sapiens
MGYG000073910	UHGG	ERP116715	http://ftp.ebi.ac.uk/pub/databases/metagenomics/mgnify_genomes/	0.0236039	0	3909927	78109	22552	12491.8	313	313	3392	78109	0.419063	0.900046	12491.8	93.29	0.05	P. vulgatus	0	0	1	Denmark	Europe	homo sapiens
MGYG000074019	UHGG	ERP116715	http://ftp.ebi.ac.uk/pub/databases/metagenomics/mgnify_genomes/	0.0304823	0	4305384	40586	11912	8425.41	511	511	3882	40586	0.41871	0.901949	8425.41	94.06	1.09	P. vulgatus	1	0	1	Russia	Europe	homo sapiens
MGYG000074148	UHGG	ERP116715	http://ftp.ebi.ac.uk/pub/databases/metagenomics/mgnify_genomes/	0.0267619	0	3861941	95243	20380	14853.6	260	260	3167	95243	0.423132	0.905921	14853.6	93.48	0.51	P. vulgatus	NA	NA	NA	NA	NA	NA
MGYG000074221	UHGG	ERP116715	http://ftp.ebi.ac.uk/pub/databases/metagenomics/mgnify_genomes/	0.0195659	0	4765910	222880	67524	23711	201	201	3989	222880	0.418729	0.901519	23711	99.85	2.17	P. vulgatus	0	1	0	China	Asia	homo sapiens
MGYG000074400	UHGG	ERP116715	http://ftp.ebi.ac.uk/pub/databases/metagenomics/mgnify_genomes/	0.0264854	0	3858303	64229	26377	16702.6	231	231	3225	64229	0.42077	0.902588	16702.6	95.91	0.42	P. vulgatus	0	1	1	Germany	Europe	homo sapiens
MGYG000074436	UHGG	ERP116715	http://ftp.ebi.ac.uk/pub/databases/metagenomics/mgnify_genomes/	0.0203187	0	4913106	241004	88127	59915.9	82	82	3951	241004	0.414745	0.903135	59915.9	99.96	0	P. dorei	0	0	1	Spain	Europe	homo sapiens
MGYG000074498	UHGG	ERP116715	http://ftp.ebi.ac.uk/pub/databases/metagenomics/mgnify_genomes/	0.0334521	0	4851696	205168	61516	31919.1	152	152	4118	205168	0.417628	0.892856	31919.1	100	0.09	P. vulgatus	0	1	1	United States	North America	homo sapiens
MGYG000074657	UHGG	ERP116715	http://ftp.ebi.ac.uk/pub/databases/metagenomics/mgnify_genomes/	0.0160572	0	4623450	107779	29527	14724.4	314	314	3905	107779	0.415405	0.899181	14724.4	94.25	3.09	P. dorei	0	0	1	Denmark	Europe	homo sapiens
MGYG000074843	UHGG	ERP116715	http://ftp.ebi.ac.uk/pub/databases/metagenomics/mgnify_genomes/	0.0404623	0	6221411	105728	23121	14434.8	431	431	5551	105728	0.418489	0.89706	14434.8	99.99	3.8	P. vulgatus	0	1	0	China	Asia	homo sapiens
MGYG000075025	UHGG	ERP116715	http://ftp.ebi.ac.uk/pub/databases/metagenomics/mgnify_genomes/	0.0238985	0	4723742	166523	85938	45420.6	104	104	3925	166523	0.421207	0.898207	45420.6	100	0.2	P. vulgatus	1	0	1	Finland	Europe	homo sapiens
MGYG000075081	UHGG	ERP116715	http://ftp.ebi.ac.uk/pub/databases/metagenomics/mgnify_genomes/	0.0271515	0	4759322	149797	44367	24917.9	191	191	4022	149797	0.418278	0.898502	24917.9	99.98	2.41	P. vulgatus	1	0	1	Sweden	Europe	homo sapiens
MGYG000075129	UHGG	ERP116715	http://ftp.ebi.ac.uk/pub/databases/metagenomics/mgnify_genomes/	0.020482	0	4251421	126203	61653	35428.5	120	120	3542	126203	0.421484	0.900298	35428.5	95.83	1.76	P. vulgatus	0	1	1	United States	North America	homo sapiens
MGYG000075259	UHGG	ERP116715	http://ftp.ebi.ac.uk/pub/databases/metagenomics/mgnify_genomes/	0.0236926	0	4608688	206853	61406	40427.1	114	114	3913	206853	0.423672	0.896663	40427.1	99.75	2.64	P. vulgatus	0	1	1	United States	North America	homo sapiens
MGYG000075331	UHGG	ERP116715	http://ftp.ebi.ac.uk/pub/databases/metagenomics/mgnify_genomes/	0.0217351	0	4717079	130031	48512	28588.4	165	165	3997	130031	0.421382	0.894065	28588.4	94.84	2.69	P. vulgatus	0	1	1	Netherlands	Europe	homo sapiens
MGYG000075408	UHGG	ERP116715	http://ftp.ebi.ac.uk/pub/databases/metagenomics/mgnify_genomes/	0.0391277	200	4966975	302644	137571	57091.7	107	87	4218	302644	0.421605	0.899232	46418.5	100	0.16	P. vulgatus	0	0	0	China	Asia	homo sapiens
MGYG000075517	UHGG	ERP116715	http://ftp.ebi.ac.uk/pub/databases/metagenomics/mgnify_genomes/	0.0244615	0	4350437	254334	68613	34527.3	126	126	3570	254334	0.418444	0.904059	34527.3	95.26	0.05	P. vulgatus	0	1	1	United States	North America	homo sapiens
MGYG000075649	UHGG	ERP116715	http://ftp.ebi.ac.uk/pub/databases/metagenomics/mgnify_genomes/	0.0228298	0	4663457	149443	44345	22638.1	206	206	3790	149443	0.419258	0.90365	22638.1	99.51	0.64	P. vulgatus	0	1	0	China	Asia	homo sapiens
MGYG000075760	UHGG	ERP116715	http://ftp.ebi.ac.uk/pub/databases/metagenomics/mgnify_genomes/	0.0296251	0	5060969	120101	38199	19243.2	263	263	4462	120101	0.418934	0.892969	19243.2	98.06	1.44	P. vulgatus	0	1	1	United States	North America	homo sapiens
MGYG000075786	UHGG	ERP116715	http://ftp.ebi.ac.uk/pub/databases/metagenomics/mgnify_genomes/	0.0273959	0	3875272	64032	14608	10734.8	361	361	3356	64032	0.418926	0.904516	10734.8	90.9	0.99	P. vulgatus	0	1	0	China	Asia	homo sapiens
MGYG000075898	UHGG	ERP116715	http://ftp.ebi.ac.uk/pub/databases/metagenomics/mgnify_genomes/	0.0202516	0	4949430	271929	97345	53798.2	92	92	4158	271929	0.417121	0.895498	53798.2	99.99	2.99	P. vulgatus	0	0	0	Kazakhstan	Asia	homo sapiens
MGYG000075950	UHGG	ERP116715	http://ftp.ebi.ac.uk/pub/databases/metagenomics/mgnify_genomes/	0.0518857	0	5672392	221262	59958	23635	240	240	4982	221262	0.426242	0.888058	23635	100	0.45	P. vulgatus	0	0	0	Fiji	Oceania	homo sapiens
MGYG000076145	UHGG	ERP116715	http://ftp.ebi.ac.uk/pub/databases/metagenomics/mgnify_genomes/	0.0462919	0	4893559	256949	105077	34461.7	142	142	4231	256949	0.421602	0.888865	34461.7	99.93	0.53	P. vulgatus	1	0	1	Finland	Europe	homo sapiens
MGYG000076185	UHGG	ERP116715	http://ftp.ebi.ac.uk/pub/databases/metagenomics/mgnify_genomes/	0.0135554	0	4998322	535792	178688	106347	47	47	4098	535792	0.417053	0.903471	106347	99.99	0.01	P. dorei	0	1	0	China	Asia	homo sapiens
MGYG000076226	UHGG	ERP116715	http://ftp.ebi.ac.uk/pub/databases/metagenomics/mgnify_genomes/	0.0391103	0	4628446	389968	120730	50862	91	91	3825	389968	0.422157	0.897187	50862	96.14	0.08	P. vulgatus	1	0	1	Finland	Europe	homo sapiens
MGYG000076248	UHGG	ERP116715	http://ftp.ebi.ac.uk/pub/databases/metagenomics/mgnify_genomes/	0.0263033	0	4382552	145023	39514	20770.4	211	211	3668	145023	0.416775	0.898265	20770.4	99.98	0.08	P. vulgatus	0	0	1	Spain	Europe	homo sapiens
MGYG000076262	UHGG	ERP116715	http://ftp.ebi.ac.uk/pub/databases/metagenomics/mgnify_genomes/	0.0188781	0	4911975	390767	115575	63791.9	77	77	3897	390767	0.41425	0.903119	63791.9	99.98	1.59	P. dorei	0	1	0	China	Asia	homo sapiens
MGYG000076343	UHGG	ERP116715	http://ftp.ebi.ac.uk/pub/databases/metagenomics/mgnify_genomes/	0.0401367	0	5534022	157233	47918	24816.2	223	223	4741	157233	0.424732	0.898134	24816.2	95.73	1.04	P. dorei	1	0	1	Estonia	Europe	homo sapiens
MGYG000076406	UHGG	ERP116715	http://ftp.ebi.ac.uk/pub/databases/metagenomics/mgnify_genomes/	0.0268696	0	5149848	228167	56312	36523.7	141	141	4468	228167	0.42246	0.891224	36523.7	99.99	0.16	P. vulgatus	0	1	1	United States	North America	homo sapiens
MGYG000076466	UHGG	ERP116715	http://ftp.ebi.ac.uk/pub/databases/metagenomics/mgnify_genomes/	0.0235127	0	4341793	253874	62004	35014.5	124	124	3474	253874	0.420079	0.90485	35014.5	100	0	P. vulgatus	0	1	0	China	Asia	homo sapiens
MGYG000076519	UHGG	ERP116715	http://ftp.ebi.ac.uk/pub/databases/metagenomics/mgnify_genomes/	0.0229866	0	4571750	220773	62898	35716.8	128	128	3812	220773	0.419006	0.897811	35716.8	93.44	0.9	P. vulgatus	1	0	1	Sweden	Europe	homo sapiens
MGYG000076684	UHGG	ERP116715	http://ftp.ebi.ac.uk/pub/databases/metagenomics/mgnify_genomes/	0.0422721	0	5257688	207666	34929	22373.1	235	235	4617	207666	0.427841	0.897576	22373.1	97.9	0.58	P. vulgatus	1	0	1	Finland	Europe	homo sapiens
MGYG000076694	UHGG	ERP116715	http://ftp.ebi.ac.uk/pub/databases/metagenomics/mgnify_genomes/	0.0388578	0	5183219	71995	16692	9670.18	536	536	4392	71995	0.416529	0.900747	9670.18	99.99	1.43	P. dorei	1	0	1	Finland	Europe	homo sapiens
MGYG000076708	UHGG	ERP116715	http://ftp.ebi.ac.uk/pub/databases/metagenomics/mgnify_genomes/	0.0370374	0	5362612	268163	98527	27221.4	197	197	4518	268163	0.410972	0.896542	27221.4	96.7	0.33	P. dorei	0	1	0	China	Asia	homo sapiens
MGYG000076730	UHGG	ERP116715	http://ftp.ebi.ac.uk/pub/databases/metagenomics/mgnify_genomes/	0.0227443	0	5052698	216508	87137	52089.7	97	97	4110	216508	0.415091	0.901359	52089.7	95.5	2.79	P. dorei	0	0	1	Denmark	Europe	homo sapiens
MGYG000076963	UHGG	ERP116715	http://ftp.ebi.ac.uk/pub/databases/metagenomics/mgnify_genomes/	0.0292421	0	5006932	223770	42816	23396.9	214	214	4245	223770	0.421675	0.893943	23396.9	96.85	0.28	P. vulgatus	0	1	0	China	Asia	homo sapiens
MGYG000076986	UHGG	ERP116715	http://ftp.ebi.ac.uk/pub/databases/metagenomics/mgnify_genomes/	0.023507	0	4117482	223301	102794	47327.4	87	87	3314	223301	0.417291	0.898779	47327.4	94.04	0.07	P. vulgatus	1	0	1	Sweden	Europe	homo sapiens
MGYG000076994	UHGG	ERP116715	http://ftp.ebi.ac.uk/pub/databases/metagenomics/mgnify_genomes/	0.0291363	0	4825915	71789	16618	10844.8	445	445	4227	71789	0.414599	0.904614	10844.8	95.5	0.36	P. dorei	1	0	1	Sweden	Europe	homo sapiens
MGYG000077253	UHGG	ERP116715	http://ftp.ebi.ac.uk/pub/databases/metagenomics/mgnify_genomes/	0.0589138	110	5615879	974651	176435	75890.3	85	74	4673	974651	0.422299	0.901713	66067.9	100	0.34	P. dorei	0	0	0	China	Asia	homo sapiens
MGYG000077322	UHGG	ERP116715	http://ftp.ebi.ac.uk/pub/databases/metagenomics/mgnify_genomes/	0.0218586	0	5008720	192612	57218	32524.2	154	154	4284	192612	0.419747	0.898188	32524.2	100	0.53	P. vulgatus	0	0	1	Denmark	Europe	homo sapiens
MGYG000077368	UHGG	ERP116715	http://ftp.ebi.ac.uk/pub/databases/metagenomics/mgnify_genomes/	0.033189	0	4753702	114037	26215	16279.8	292	292	4146	114037	0.420949	0.896043	16279.8	98.07	0.15	P. vulgatus	0	0	1	Denmark	Europe	homo sapiens
MGYG000077545	UHGG	ERP116715	http://ftp.ebi.ac.uk/pub/databases/metagenomics/mgnify_genomes/	0.0250512	0	4614867	173731	57287	34184.2	135	135	3898	173731	0.418992	0.896918	34184.2	98.11	0.8	P. vulgatus	0	1	0	China	Asia	homo sapiens
MGYG000077695	UHGG	ERP116715	http://ftp.ebi.ac.uk/pub/databases/metagenomics/mgnify_genomes/	0.0254515	0	4161073	74919	27318	17265.9	241	241	3481	74919	0.41907	0.901134	17265.9	94.45	0.1	P. vulgatus	0	0	0	Israel	Asia	homo sapiens
MGYG000077826	UHGG	ERP116715	http://ftp.ebi.ac.uk/pub/databases/metagenomics/mgnify_genomes/	0.0286573	0	4640162	64762	11394	8514.06	545	545	3685	64762	0.423835	0.916368	8514.06	94.65	1.12	P. dorei	1	0	1	Denmark	Europe	homo sapiens
MGYG000077868	UHGG	ERP116715	http://ftp.ebi.ac.uk/pub/databases/metagenomics/mgnify_genomes/	0.0287214	0	4584488	197847	57602	32746.3	140	140	3790	197847	0.418263	0.895906	32746.3	95.29	0.03	P. vulgatus	0	0	1	Italy	Europe	homo sapiens
MGYG000077923	UHGG	ERP116715	http://ftp.ebi.ac.uk/pub/databases/metagenomics/mgnify_genomes/	0.0281554	0	4661983	411993	106708	46619.8	100	100	3847	411993	0.421064	0.899211	46619.8	100	0.02	P. vulgatus	1	0	1	Finland	Europe	homo sapiens
MGYG000077977	UHGG	ERP116715	http://ftp.ebi.ac.uk/pub/databases/metagenomics/mgnify_genomes/	0.0306915	0	4321355	80889	24348	15714	275	275	3532	80889	0.419408	0.902649	15714	97.83	0.37	P. vulgatus	1	0	1	Estonia	Europe	homo sapiens
MGYG000078035	UHGG	ERP116715	http://ftp.ebi.ac.uk/pub/databases/metagenomics/mgnify_genomes/	0.0165094	0	5050804	414715	189375	91832.8	55	55	4021	414715	0.416504	0.902716	91832.8	99.99	0.58	P. dorei	0	1	0	China	Asia	homo sapiens
MGYG000078502	UHGG	ERP116715	http://ftp.ebi.ac.uk/pub/databases/metagenomics/mgnify_genomes/	0.036159	0	4960231	93884	9750	6367.43	779	779	4666	93884	0.42222	0.896815	6367.43	99.91	0.73	P. vulgatus	1	0	1	Estonia	Europe	homo sapiens
MGYG000078527	UHGG	ERP116715	http://ftp.ebi.ac.uk/pub/databases/metagenomics/mgnify_genomes/	0.0427791	0	4876103	242546	54587	13813.3	353	353	4245	242546	0.417799	0.889393	13813.3	94.99	0.37	P. vulgatus	0	0	0	Fiji	Oceania	homo sapiens
MGYG000078614	UHGG	ERP116715	http://ftp.ebi.ac.uk/pub/databases/metagenomics/mgnify_genomes/	0.0322449	0	5229465	262069	151689	66195.8	79	79	4264	262069	0.417643	0.900719	66195.8	99.95	0.27	P. dorei	1	0	1	Sweden	Europe	homo sapiens
MGYG000078655	UHGG	ERP116715	http://ftp.ebi.ac.uk/pub/databases/metagenomics/mgnify_genomes/	0.0345513	0	4532753	120740	23238	15009.1	302	302	3896	120740	0.421139	0.897461	15009.1	96.46	2.01	P. vulgatus	0	0	1	Netherlands	Europe	homo sapiens
MGYG000078659	UHGG	ERP116715	http://ftp.ebi.ac.uk/pub/databases/metagenomics/mgnify_genomes/	0.0267598	0	4492886	119497	36525	21192.9	212	212	3822	119497	0.418867	0.899864	21192.9	98.42	0.66	P. vulgatus	1	0	1	Denmark	Europe	homo sapiens
MGYG000078676	UHGG	ERP116715	http://ftp.ebi.ac.uk/pub/databases/metagenomics/mgnify_genomes/	0.0236174	0	4397735	238553	58593	31189.6	141	141	3575	238553	0.420812	0.900123	31189.6	96.74	0.01	P. vulgatus	1	0	1	Sweden	Europe	homo sapiens
MGYG000078682	UHGG	ERP116715	http://ftp.ebi.ac.uk/pub/databases/metagenomics/mgnify_genomes/	0.0186668	0	4387645	148728	69835	40253.6	109	109	3637	148728	0.418652	0.899554	40253.6	98.55	1.89	P. vulgatus	0	1	0	China	Asia	homo sapiens
MGYG000078893	UHGG	ERP116715	http://ftp.ebi.ac.uk/pub/databases/metagenomics/mgnify_genomes/	0.028675	0	4641182	320885	68843	39332.1	118	118	3872	320885	0.420944	0.894192	39332.1	94.39	0.1	P. vulgatus	0	1	1	Spain	Europe	homo sapiens
MGYG000079044	UHGG	ERP116715	http://ftp.ebi.ac.uk/pub/databases/metagenomics/mgnify_genomes/	0.0394627	0	3931607	84255	24410	13651.4	288	288	3363	84255	0.423225	0.899525	13651.4	99.96	0.75	P. vulgatus	0	0	1	United States	North America	homo sapiens
MGYG000079158	UHGG	ERP116715	http://ftp.ebi.ac.uk/pub/databases/metagenomics/mgnify_genomes/	0.0248386	0	4659631	230885	53796	34773.4	134	134	3902	230885	0.41884	0.899022	34773.4	100	0.13	P. vulgatus	1	0	1	Denmark	Europe	homo sapiens
MGYG000079259	UHGG	ERP116715	http://ftp.ebi.ac.uk/pub/databases/metagenomics/mgnify_genomes/	0.0299218	0	5403266	267783	148090	51954.5	104	104	4445	267783	0.417601	0.900048	51954.5	100	2.48	P. dorei	0	0	1	United Kingdom	Europe	homo sapiens
MGYG000079271	UHGG	ERP116715	http://ftp.ebi.ac.uk/pub/databases/metagenomics/mgnify_genomes/	0.0238741	0	5126965	485403	177851	66584	77	77	4122	485403	0.416106	0.902989	66584	99.99	0.03	P. dorei	0	0	1	Denmark	Europe	homo sapiens
MGYG000079286	UHGG	ERP116715	http://ftp.ebi.ac.uk/pub/databases/metagenomics/mgnify_genomes/	0.0297221	0	4525254	223696	62655	24460.8	185	185	3759	223696	0.417313	0.898049	24460.8	94.38	2.96	P. vulgatus	0	1	0	China	Asia	homo sapiens
MGYG000079321	UHGG	ERP116715	http://ftp.ebi.ac.uk/pub/databases/metagenomics/mgnify_genomes/	0.028281	0	4136646	75887	25154	15264.4	271	271	3552	75887	0.421346	0.898651	15264.4	95.53	0.2	P. vulgatus	0	1	0	China	Asia	homo sapiens
MGYG000079371	UHGG	ERP116715	http://ftp.ebi.ac.uk/pub/databases/metagenomics/mgnify_genomes/	0.0196843	0	4508415	74709	23353	10759.9	419	419	3991	74709	0.424753	0.89222	10759.9	95.93	2.87	P. vulgatus	0	1	1	Austria	Europe	homo sapiens
MGYG000079411	UHGG	ERP116715	http://ftp.ebi.ac.uk/pub/databases/metagenomics/mgnify_genomes/	0.0328157	0	4824998	61136	14685	10115.3	477	477	4219	61136	0.420818	0.89647	10115.3	99.78	0.8	P. vulgatus	1	0	1	Estonia	Europe	homo sapiens
MGYG000079423	UHGG	ERP116715	http://ftp.ebi.ac.uk/pub/databases/metagenomics/mgnify_genomes/	0.026589	0	4656908	239504	83409	43119.5	108	108	3906	239504	0.41866	0.897875	43119.5	100	0.09	P. vulgatus	1	0	1	Russia	Europe	homo sapiens
MGYG000079425	UHGG	ERP116715	http://ftp.ebi.ac.uk/pub/databases/metagenomics/mgnify_genomes/	0.0409778	0	3978270	72232	27066	13305.3	299	299	3395	72232	0.42556	0.901042	13305.3	99.95	0	P. vulgatus	0	1	0	China	Asia	homo sapiens
MGYG000079464	UHGG	ERP116715	http://ftp.ebi.ac.uk/pub/databases/metagenomics/mgnify_genomes/	0.0281622	0	4833032	173752	65987	37758.1	128	128	4000	173752	0.417743	0.895047	37758.1	98.96	1.78	P. vulgatus	0	1	0	China	Asia	homo sapiens
MGYG000079643	UHGG	ERP116715	http://ftp.ebi.ac.uk/pub/databases/metagenomics/mgnify_genomes/	0.0261212	0	4881615	338259	68843	42821.2	114	114	4055	338259	0.421521	0.895972	42821.2	100	1.92	P. vulgatus	0	1	1	Spain	Europe	homo sapiens
MGYG000079709	UHGG	ERP116715	http://ftp.ebi.ac.uk/pub/databases/metagenomics/mgnify_genomes/	0.0265814	0	4730178	425252	118123	63921.3	74	74	3765	425252	0.41504	0.901688	63921.3	94.99	0.14	P. dorei	0	0	1	United States	North America	homo sapiens
MGYG000079769	UHGG	ERP116715	http://ftp.ebi.ac.uk/pub/databases/metagenomics/mgnify_genomes/	0.0320779	0	4619494	106895	20363	12831.9	360	360	3891	106895	0.422705	0.903912	12831.9	95.53	0.19	P. vulgatus	0	0	1	United States	North America	homo sapiens
MGYG000079840	UHGG	ERP116715	http://ftp.ebi.ac.uk/pub/databases/metagenomics/mgnify_genomes/	0.0250518	0	5030343	192822	86223	41919.5	120	120	4040	192822	0.416321	0.902512	41919.5	96.39	0.28	P. dorei	1	0	1	Finland	Europe	homo sapiens
MGYG000079992	UHGG	ERP116715	http://ftp.ebi.ac.uk/pub/databases/metagenomics/mgnify_genomes/	0.0226164	0	4503890	187711	77834	43727.1	103	103	3772	187711	0.4208	0.8965	43727.1	95.82	0.41	P. vulgatus	1	0	1	Russia	Europe	homo sapiens
MGYG000080229	UHGG	ERP116715	http://ftp.ebi.ac.uk/pub/databases/metagenomics/mgnify_genomes/	0.0304188	0	5305770	168619	67289	32352.3	164	164	4323	168619	0.415461	0.900433	32352.3	99.33	2.8	P. dorei	1	0	1	Finland	Europe	homo sapiens
MGYG000080344	UHGG	ERP116715	http://ftp.ebi.ac.uk/pub/databases/metagenomics/mgnify_genomes/	0.0187035	0	4316827	153349	56694	31281.4	138	138	3612	153349	0.419619	0.899904	31281.4	96.08	1.09	P. vulgatus	0	0	0	China	Asia	homo sapiens
MGYG000080449	UHGG	ERP116715	http://ftp.ebi.ac.uk/pub/databases/metagenomics/mgnify_genomes/	0.0210869	0	4568684	223316	52871	20215.4	226	226	3818	223316	0.419459	0.893882	20215.4	93.47	0.18	P. vulgatus	0	1	0	China	Asia	homo sapiens
MGYG000080505	UHGG	ERP116715	http://ftp.ebi.ac.uk/pub/databases/metagenomics/mgnify_genomes/	0.030107	0	4967359	110878	33761	23104	215	215	4078	110878	0.416561	0.904367	23104	95.14	0.12	P. dorei	1	0	1	Finland	Europe	homo sapiens
MGYG000080527	UHGG	ERP116715	http://ftp.ebi.ac.uk/pub/databases/metagenomics/mgnify_genomes/	0.0314573	0	5038774	232202	69914	23767.8	212	212	4361	232202	0.419017	0.89468	23767.8	99.34	0.42	P. vulgatus	0	1	0	China	Asia	homo sapiens
MGYG000080603	UHGG	ERP116715	http://ftp.ebi.ac.uk/pub/databases/metagenomics/mgnify_genomes/	0.0219036	0	4277907	234625	58994	28519.4	150	150	3504	234625	0.418507	0.904058	28519.4	99.71	1.25	P. vulgatus	0	1	0	China	Asia	homo sapiens
MGYG000080640	UHGG	ERP116715	http://ftp.ebi.ac.uk/pub/databases/metagenomics/mgnify_genomes/	0.0275004	0	5035375	228252	59543	33794.5	149	149	4315	228252	0.421581	0.892538	33794.5	99.99	0.17	P. vulgatus	0	1	1	United States	North America	homo sapiens
MGYG000080843	UHGG	ERP116715	http://ftp.ebi.ac.uk/pub/databases/metagenomics/mgnify_genomes/	0.0246615	0	4480533	195521	43983	25313.7	177	177	3732	195521	0.420714	0.899639	25313.7	96.23	0.15	P. vulgatus	1	0	1	Sweden	Europe	homo sapiens
MGYG000080896	UHGG	ERP116715	http://ftp.ebi.ac.uk/pub/databases/metagenomics/mgnify_genomes/	0.0237	0	4712829	144219	43025	26328.7	179	179	3952	144219	0.418173	0.896056	26328.7	98.83	2.61	P. vulgatus	0	1	1	United States	North America	homo sapiens
MGYG000080979	UHGG	ERP116715	http://ftp.ebi.ac.uk/pub/databases/metagenomics/mgnify_genomes/	0.017491	0	4315046	255112	83039	54620.8	79	79	3613	255112	0.418449	0.897053	54620.8	99.99	0.02	P. vulgatus	0	1	0	China	Asia	homo sapiens
MGYG000081012	UHGG	ERP116715	http://ftp.ebi.ac.uk/pub/databases/metagenomics/mgnify_genomes/	0.0230993	0	4857590	182114	71423	38248.7	127	127	4070	182114	0.418301	0.895902	38248.7	100	1.93	P. vulgatus	0	0	1	Germany	Europe	homo sapiens
MGYG000081180	UHGG	ERP116715	http://ftp.ebi.ac.uk/pub/databases/metagenomics/mgnify_genomes/	0.0191453	0	5274116	219056	113945	59259.7	89	89	4393	219056	0.41692	0.898688	59259.7	99.99	0.83	P. dorei	1	0	1	Finland	Europe	homo sapiens
MGYG000081227	UHGG	ERP116715	http://ftp.ebi.ac.uk/pub/databases/metagenomics/mgnify_genomes/	0.0439108	0	4979480	227716	61110	22946.9	217	217	4309	227716	0.413869	0.89175	22946.9	99.82	2.69	P. vulgatus	0	0	1	Netherlands	Europe	homo sapiens
MGYG000081244	UHGG	ERP116715	http://ftp.ebi.ac.uk/pub/databases/metagenomics/mgnify_genomes/	0.0240955	0	4456125	197704	63535	34813.5	128	128	3679	197704	0.419246	0.89749	34813.5	98.09	0.95	P. vulgatus	0	1	1	United States	North America	homo sapiens
MGYG000081273	UHGG	ERP116715	http://ftp.ebi.ac.uk/pub/databases/metagenomics/mgnify_genomes/	0.0248516	0	4432769	112490	22362	13473.5	329	329	3911	112490	0.424215	0.894687	13473.5	99.17	1.48	P. vulgatus	0	1	1	Sweden	Europe	homo sapiens
MGYG000081324	UHGG	ERP116715	http://ftp.ebi.ac.uk/pub/databases/metagenomics/mgnify_genomes/	0.0300876	0	5022978	374435	92942	46082.4	109	109	4244	374435	0.421074	0.898479	46082.4	100	0.33	P. vulgatus	0	0	1	United Kingdom	Europe	homo sapiens
MGYG000081369	UHGG	ERP116715	http://ftp.ebi.ac.uk/pub/databases/metagenomics/mgnify_genomes/	0.0166148	0	4951860	429547	157587	90033.8	55	55	3953	429547	0.415066	0.902977	90033.8	99.98	0.06	P. dorei	0	0	0	China	Asia	homo sapiens
MGYG000081446	UHGG	ERP116715	http://ftp.ebi.ac.uk/pub/databases/metagenomics/mgnify_genomes/	0.0255292	0	5157549	130293	54902	31641.4	163	163	4237	130293	0.415398	0.898919	31641.4	95.43	0.21	P. dorei	0	0	1	United States	North America	homo sapiens
MGYG000081682	UHGG	ERP116715	http://ftp.ebi.ac.uk/pub/databases/metagenomics/mgnify_genomes/	0.0280006	0	4401246	39893	9391	6792.05	648	648	4029	39893	0.421159	0.900149	6792.05	90.01	2.75	P. vulgatus	0	0	0	Israel	Asia	homo sapiens
MGYG000081912	UHGG	ERP116715	http://ftp.ebi.ac.uk/pub/databases/metagenomics/mgnify_genomes/	0.0248894	0	4529289	98708	42331	22533.8	201	201	3825	98708	0.422566	0.898652	22533.8	99.95	0.44	P. vulgatus	0	0	0	Israel	Asia	homo sapiens
MGYG000081922	UHGG	ERP116715	http://ftp.ebi.ac.uk/pub/databases/metagenomics/mgnify_genomes/	0.0291908	0	4450122	85739	33377	19690.8	226	226	3718	85739	0.418731	0.901354	19690.8	93.38	0.11	P. vulgatus	0	1	0	China	Asia	homo sapiens
MGYG000081960	UHGG	ERP116715	http://ftp.ebi.ac.uk/pub/databases/metagenomics/mgnify_genomes/	0.0226737	0	4529725	157960	49597	34578.1	131	131	3722	157960	0.419657	0.8987	34578.1	100	0.12	P. vulgatus	0	0	0	China	Asia	homo sapiens
MGYG000082108	UHGG	ERP116715	http://ftp.ebi.ac.uk/pub/databases/metagenomics/mgnify_genomes/	0.0231204	0	5119030	228252	56315	35061.8	146	146	4405	228252	0.420936	0.890993	35061.8	100	0.12	P. vulgatus	0	1	1	United States	North America	homo sapiens
MGYG000082128	UHGG	ERP116715	http://ftp.ebi.ac.uk/pub/databases/metagenomics/mgnify_genomes/	0.0193105	0	4707045	127002	44876	26444.1	178	178	3989	127002	0.419982	0.892441	26444.1	95.33	1.91	P. vulgatus	0	1	1	Netherlands	Europe	homo sapiens
MGYG000082246	UHGG	ERP116715	http://ftp.ebi.ac.uk/pub/databases/metagenomics/mgnify_genomes/	0.0432648	0	5068927	206463	104439	36999.5	137	137	4335	206463	0.426605	0.894612	36999.5	98.39	0.54	P. vulgatus	1	0	1	Finland	Europe	homo sapiens
MGYG000082530	UHGG	ERP116715	http://ftp.ebi.ac.uk/pub/databases/metagenomics/mgnify_genomes/	0.0223724	0	4671429	158131	39512	26693.9	175	175	3938	158131	0.420821	0.899054	26693.9	97.13	3.67	P. vulgatus	0	0	1	United States	North America	homo sapiens
MGYG000082585	UHGG	ERP116715	http://ftp.ebi.ac.uk/pub/databases/metagenomics/mgnify_genomes/	0.0315113	0	4591882	53694	17036	12377	371	371	3996	53694	0.421403	0.898221	12377	98.44	0.29	P. vulgatus	1	0	1	Finland	Europe	homo sapiens
MGYG000082704	UHGG	ERP116715	http://ftp.ebi.ac.uk/pub/databases/metagenomics/mgnify_genomes/	0.0462709	0	4947229	166985	49736	20699.7	239	239	4172	166985	0.424799	0.894885	20699.7	93.49	0.51	P. vulgatus	0	0	1	United States	North America	homo sapiens
MGYG000082785	UHGG	ERP116715	http://ftp.ebi.ac.uk/pub/databases/metagenomics/mgnify_genomes/	0.0306176	0	5248907	153401	44597	18949.1	277	277	4601	153401	0.420292	0.888215	18949.1	100	1.82	P. vulgatus	1	0	1	Russia	Europe	homo sapiens
MGYG000082972	UHGG	ERP116715	http://ftp.ebi.ac.uk/pub/databases/metagenomics/mgnify_genomes/	0.0260591	0	4289951	87617	26033	17159.8	250	250	3669	87617	0.416868	0.898019	17159.8	98.51	0.05	P. vulgatus	1	0	1	Sweden	Europe	homo sapiens
MGYG000082989	UHGG	ERP116715	http://ftp.ebi.ac.uk/pub/databases/metagenomics/mgnify_genomes/	0.0268966	0	4055708	56039	15012	10534.3	385	385	3477	56039	0.420122	0.900908	10534.3	96.03	2.19	P. vulgatus	0	1	1	France	Europe	homo sapiens
MGYG000083096	UHGG	ERP116715	http://ftp.ebi.ac.uk/pub/databases/metagenomics/mgnify_genomes/	0.0290456	0	4121740	61097	12837	9262.34	445	445	3410	61097	0.426303	0.906015	9262.34	94.39	0.26	P. vulgatus	0	1	1	United States	North America	homo sapiens
MGYG000083126	UHGG	ERP116715	http://ftp.ebi.ac.uk/pub/databases/metagenomics/mgnify_genomes/	0.0281538	0	4713237	193094	48311	27724.9	170	170	3953	193094	0.418458	0.896136	27724.9	100	0.12	P. vulgatus	0	1	1	United States	North America	homo sapiens
MGYG000083156	UHGG	ERP116715	http://ftp.ebi.ac.uk/pub/databases/metagenomics/mgnify_genomes/	0.0323526	0	4906001	50973	13961	9434.62	520	520	4218	50973	0.413751	0.900032	9434.62	94.5	0.92	P. dorei	1	0	1	Finland	Europe	homo sapiens
MGYG000083366	UHGG	ERP116715	http://ftp.ebi.ac.uk/pub/databases/metagenomics/mgnify_genomes/	0.0245941	0	4772965	363139	102091	51322.2	93	93	3982	363139	0.419365	0.898525	51322.2	99.8	1.85	P. vulgatus	0	1	1	United States	North America	homo sapiens
MGYG000083379	UHGG	ERP116715	http://ftp.ebi.ac.uk/pub/databases/metagenomics/mgnify_genomes/	0.0241926	0	5400302	246527	69071	40300.8	134	134	4447	246527	0.416403	0.899189	40300.8	99.98	0.52	P. dorei	1	0	1	Denmark	Europe	homo sapiens
MGYG000083403	UHGG	ERP116715	http://ftp.ebi.ac.uk/pub/databases/metagenomics/mgnify_genomes/	0.0281662	0	4374904	81760	18665	12118.8	361	361	3818	81760	0.416512	0.899471	12118.8	90.95	4.15	P. vulgatus	0	0	1	Spain	Europe	homo sapiens
MGYG000083539	UHGG	ERP116715	http://ftp.ebi.ac.uk/pub/databases/metagenomics/mgnify_genomes/	0.0365529	0	4508936	109358	23522	13459.5	335	335	3875	109358	0.417471	0.899666	13459.5	99.25	1.25	P. vulgatus	1	0	1	Finland	Europe	homo sapiens
MGYG000083599	UHGG	ERP116715	http://ftp.ebi.ac.uk/pub/databases/metagenomics/mgnify_genomes/	0.0316742	1304	4858823	281321	115401	68434.1	117	71	4052	487089	0.420217	0.896564	41517.3	99.99	0.01	P. vulgatus	0	0	0	China	Asia	homo sapiens
MGYG000083650	UHGG	ERP116715	http://ftp.ebi.ac.uk/pub/databases/metagenomics/mgnify_genomes/	0.0457132	0	5299574	296432	144987	37585.6	141	141	4433	296432	0.420911	0.902148	37585.6	96.37	1.35	P. dorei	1	0	1	Sweden	Europe	homo sapiens
MGYG000083680	UHGG	ERP116715	http://ftp.ebi.ac.uk/pub/databases/metagenomics/mgnify_genomes/	0.0194389	0	4615839	220658	67923	48081.7	96	96	3756	220658	0.420324	0.899748	48081.7	99.99	0.28	P. vulgatus	0	1	0	China	Asia	homo sapiens
MGYG000083707	UHGG	ERP116715	http://ftp.ebi.ac.uk/pub/databases/metagenomics/mgnify_genomes/	0.0237542	0	4735428	440272	96047	56374.1	84	84	3985	440272	0.417554	0.899362	56374.1	99.97	0.15	P. vulgatus	1	0	1	Sweden	Europe	homo sapiens
MGYG000083718	UHGG	ERP116715	http://ftp.ebi.ac.uk/pub/databases/metagenomics/mgnify_genomes/	0.0277899	0	5317170	375193	82015	36171.2	147	147	4442	375193	0.416857	0.899363	36171.2	96.62	0.05	P. dorei	0	0	1	Denmark	Europe	homo sapiens
MGYG000083882	UHGG	ERP116715	http://ftp.ebi.ac.uk/pub/databases/metagenomics/mgnify_genomes/	0.0253272	0	4623351	149416	40780	21208	218	218	3870	149416	0.422064	0.898982	21208	100	0.05	P. vulgatus	1	0	1	Sweden	Europe	homo sapiens
MGYG000083922	UHGG	ERP116715	http://ftp.ebi.ac.uk/pub/databases/metagenomics/mgnify_genomes/	0.0157265	0	5132862	600045	140508	77770.6	66	66	4147	600045	0.415231	0.902937	77770.6	100	4.09	P. dorei	0	1	0	China	Asia	homo sapiens
MGYG000084126	UHGG	ERP116715	http://ftp.ebi.ac.uk/pub/databases/metagenomics/mgnify_genomes/	0.0217475	0	5099866	395226	134945	71829.1	71	71	4092	395226	0.417084	0.902197	71829.1	99.99	0.76	P. dorei	0	0	1	Spain	Europe	homo sapiens
MGYG000084151	UHGG	ERP116715	http://ftp.ebi.ac.uk/pub/databases/metagenomics/mgnify_genomes/	0.0277819	0	4381341	278159	46777	25925.1	169	169	3603	278159	0.423133	0.895808	25925.1	91.63	0.14	P. vulgatus	0	0	1	United States	North America	homo sapiens
MGYG000084247	UHGG	ERP116715	http://ftp.ebi.ac.uk/pub/databases/metagenomics/mgnify_genomes/	0.0244658	0	3409876	119331	29857	18735.6	182	182	2831	119331	0.420694	0.902975	18735.6	90.07	0.09	P. vulgatus	0	0	1	United Kingdom	Europe	homo sapiens
MGYG000084425	UHGG	ERP116715	http://ftp.ebi.ac.uk/pub/databases/metagenomics/mgnify_genomes/	0.0302861	0	4857306	78731	15752	9323.04	521	521	4453	78731	0.416179	0.89586	9323.04	94.18	3.09	P. vulgatus	0	0	1	Denmark	Europe	homo sapiens
MGYG000084462	UHGG	ERP116715	http://ftp.ebi.ac.uk/pub/databases/metagenomics/mgnify_genomes/	0.0223199	0	5123463	228252	53506	34853.5	147	147	4402	228252	0.423145	0.893269	34853.5	100	0.09	P. vulgatus	0	1	1	United States	North America	homo sapiens
MGYG000084507	UHGG	ERP116715	http://ftp.ebi.ac.uk/pub/databases/metagenomics/mgnify_genomes/	0.0237855	0	4522239	221006	83142	45679.2	99	99	3722	221006	0.420975	0.902046	45679.2	99.25	1.05	P. vulgatus	1	0	1	Denmark	Europe	homo sapiens
MGYG000084554	UHGG	ERP116715	http://ftp.ebi.ac.uk/pub/databases/metagenomics/mgnify_genomes/	0.0333273	0	3936602	77926	21112	12949.3	304	304	3409	77926	0.420933	0.900615	12949.3	99.44	0.05	P. vulgatus	0	0	1	United States	North America	homo sapiens
MGYG000084590	UHGG	ERP116715	http://ftp.ebi.ac.uk/pub/databases/metagenomics/mgnify_genomes/	0.0292187	0	5256064	114440	20197	12757.4	412	412	4671	114440	0.412677	0.900371	12757.4	98.39	1.68	P. dorei	0	0	1	Denmark	Europe	homo sapiens
MGYG000084836	UHGG	ERP116715	http://ftp.ebi.ac.uk/pub/databases/metagenomics/mgnify_genomes/	0.0305873	0	4755749	158919	38445	23198.8	205	205	3914	158919	0.411944	0.902117	23198.8	93.88	0.14	P. dorei	0	0	0	China	Asia	homo sapiens
MGYG000085013	UHGG	ERP116715	http://ftp.ebi.ac.uk/pub/databases/metagenomics/mgnify_genomes/	0.0199231	0	4449254	196673	92924	52344.2	85	85	3648	196673	0.419401	0.898116	52344.2	99.82	0.01	P. vulgatus	0	1	0	China	Asia	homo sapiens
MGYG000085185	UHGG	ERP116715	http://ftp.ebi.ac.uk/pub/databases/metagenomics/mgnify_genomes/	0.0231807	0	4195814	154732	44821	27069.8	155	155	3380	154732	0.419819	0.901032	27069.8	95.73	0.06	P. vulgatus	0	0	0	China	Asia	homo sapiens
MGYG000085204	UHGG	ERP116715	http://ftp.ebi.ac.uk/pub/databases/metagenomics/mgnify_genomes/	0.022918	0	4786328	176922	67348	41985.3	114	114	3987	176922	0.421533	0.898631	41985.3	100	0.07	P. vulgatus	1	0	1	Finland	Europe	homo sapiens
MGYG000085214	UHGG	ERP116715	http://ftp.ebi.ac.uk/pub/databases/metagenomics/mgnify_genomes/	0.0227111	0	4093376	158168	46521	29448.7	139	139	3271	158168	0.421125	0.902213	29448.7	95.1	0.01	P. vulgatus	0	0	1	Netherlands	Europe	homo sapiens
MGYG000085411	UHGG	ERP116715	http://ftp.ebi.ac.uk/pub/databases/metagenomics/mgnify_genomes/	0.0206568	0	5211266	690323	171653	76636.3	68	68	4292	690323	0.413241	0.900246	76636.3	100	0.37	P. dorei	1	0	1	Sweden	Europe	homo sapiens
MGYG000085995	UHGG	ERP116715	http://ftp.ebi.ac.uk/pub/databases/metagenomics/mgnify_genomes/	0.0407057	0	4732265	106604	18360	10706.5	442	442	4057	106604	0.419513	0.897576	10706.5	99.99	0.33	P. vulgatus	1	0	1	Finland	Europe	homo sapiens
MGYG000086446	UHGG	ERP116715	http://ftp.ebi.ac.uk/pub/databases/metagenomics/mgnify_genomes/	0.030002	0	4737443	307829	60738	32009.8	148	148	4021	307829	0.420392	0.895874	32009.8	99.74	0.13	P. vulgatus	0	1	1	United States	North America	homo sapiens
MGYG000086454	UHGG	ERP116715	http://ftp.ebi.ac.uk/pub/databases/metagenomics/mgnify_genomes/	0.0288704	0	5145271	455265	58112	30810	167	167	4248	455265	0.414539	0.90107	30810	95.24	3.02	P. dorei	0	0	1	Denmark	Europe	homo sapiens
MGYG000086742	UHGG	ERP116715	http://ftp.ebi.ac.uk/pub/databases/metagenomics/mgnify_genomes/	0.0391919	0	5210035	217534	55352	25539.4	204	204	4306	217534	0.413917	0.898449	25539.4	94.32	0.5	P. dorei	1	0	1	Estonia	Europe	homo sapiens
MGYG000086789	UHGG	ERP116715	http://ftp.ebi.ac.uk/pub/databases/metagenomics/mgnify_genomes/	0.035531	0	4715891	121527	25671	15311.3	308	308	3969	121527	0.420571	0.897626	15311.3	99.91	0.85	P. vulgatus	1	0	1	Estonia	Europe	homo sapiens
MGYG000087038	UHGG	ERP116715	http://ftp.ebi.ac.uk/pub/databases/metagenomics/mgnify_genomes/	0.0279731	0	4693747	57879	18035	11420.3	411	411	3800	57879	0.417235	0.904572	11420.3	94.73	2.09	P. dorei	0	0	1	United States	North America	homo sapiens
MGYG000087129	UHGG	ERP116715	http://ftp.ebi.ac.uk/pub/databases/metagenomics/mgnify_genomes/	0.0308204	0	4553777	160158	55216	27268.1	167	167	3801	160158	0.418594	0.895248	27268.1	99.96	0.32	P. vulgatus	0	0	0	Israel	Asia	homo sapiens
MGYG000087194	UHGG	ERP116715	http://ftp.ebi.ac.uk/pub/databases/metagenomics/mgnify_genomes/	0.0251147	0	4775658	244755	113229	41169.5	116	116	4030	244755	0.423038	0.896224	41169.5	99.89	0.72	P. vulgatus	1	0	1	Finland	Europe	homo sapiens
MGYG000087573	UHGG	ERP116715	http://ftp.ebi.ac.uk/pub/databases/metagenomics/mgnify_genomes/	0.0448283	0	5640057	221267	63173	27246.7	207	207	4925	221267	0.426492	0.889356	27246.7	100	0.37	P. vulgatus	0	0	0	Fiji	Oceania	homo sapiens
MGYG000088114	UHGG	ERP116715	http://ftp.ebi.ac.uk/pub/databases/metagenomics/mgnify_genomes/	0.0361199	0	4654026	106604	18770	11723	397	397	3968	106604	0.420424	0.900235	11723	100	0.29	P. vulgatus	1	0	1	Finland	Europe	homo sapiens
MGYG000088146	UHGG	ERP116715	http://ftp.ebi.ac.uk/pub/databases/metagenomics/mgnify_genomes/	0.048504	0	5168781	271842	127115	43435.1	119	119	4223	271842	0.41775	0.896538	43435.1	92.96	0.27	P. dorei	1	0	1	Russia	Europe	homo sapiens
MGYG000088277	UHGG	ERP116715	http://ftp.ebi.ac.uk/pub/databases/metagenomics/mgnify_genomes/	0.034251	0	4633744	101439	21899	13709.3	338	338	3986	101439	0.419568	0.896085	13709.3	98.24	1.21	P. vulgatus	1	0	1	Sweden	Europe	homo sapiens
MGYG000088301	UHGG	ERP116715	http://ftp.ebi.ac.uk/pub/databases/metagenomics/mgnify_genomes/	0.0232598	0	4620886	159737	35764	16044.7	288	288	3929	159737	0.418093	0.893917	16044.7	94.44	1.81	P. vulgatus	1	0	1	Finland	Europe	homo sapiens
MGYG000088386	UHGG	ERP116715	http://ftp.ebi.ac.uk/pub/databases/metagenomics/mgnify_genomes/	0.0212463	0	5130972	589371	154275	68413	75	75	4161	589371	0.416452	0.902543	68413	99.83	0.42	P. dorei	1	0	1	Estonia	Europe	homo sapiens
MGYG000088517	UHGG	ERP116715	http://ftp.ebi.ac.uk/pub/databases/metagenomics/mgnify_genomes/	0.0196043	0	4968754	457755	189948	93750.1	53	53	4013	457755	0.414016	0.902626	93750.1	99.98	1.24	P. dorei	0	0	0	China	Asia	homo sapiens
MGYG000088551	UHGG	ERP116715	http://ftp.ebi.ac.uk/pub/databases/metagenomics/mgnify_genomes/	0.0205095	0	5152729	320762	96921	58553.7	88	88	4215	320762	0.418421	0.901936	58553.7	99.99	0.16	P. dorei	1	0	1	Denmark	Europe	homo sapiens
MGYG000088669	UHGG	ERP116715	http://ftp.ebi.ac.uk/pub/databases/metagenomics/mgnify_genomes/	0.0255386	0	5108156	160458	41451	23218.9	220	220	4177	160458	0.416021	0.90268	23218.9	99.99	1.48	P. dorei	0	0	1	France	Europe	homo sapiens
MGYG000088702	UHGG	ERP116715	http://ftp.ebi.ac.uk/pub/databases/metagenomics/mgnify_genomes/	0.026532	0	4538904	169633	40982	20263	224	224	3847	169633	0.423094	0.898181	20263	99.12	1.41	P. vulgatus	0	1	1	Spain	Europe	homo sapiens
MGYG000088860	UHGG	ERP116715	http://ftp.ebi.ac.uk/pub/databases/metagenomics/mgnify_genomes/	0.0161456	0	4866989	344486	115103	73742.3	66	66	3922	344486	0.414305	0.903063	73742.3	99.96	0.12	P. dorei	0	0	1	Denmark	Europe	homo sapiens
MGYG000088901	UHGG	ERP116715	http://ftp.ebi.ac.uk/pub/databases/metagenomics/mgnify_genomes/	0.0312262	0	4853525	132755	28398	16178.4	300	300	4148	132755	0.416995	0.897315	16178.4	99.35	0.32	P. vulgatus	1	0	1	Estonia	Europe	homo sapiens
MGYG000088969	UHGG	ERP116715	http://ftp.ebi.ac.uk/pub/databases/metagenomics/mgnify_genomes/	0.0390217	363	5475636	593370	253595	99557	77	55	4486	729985	0.420869	0.899634	71107.4	100	0.13	P. dorei	0	0	0	China	Asia	homo sapiens
MGYG000089141	UHGG	ERP116715	http://ftp.ebi.ac.uk/pub/databases/metagenomics/mgnify_genomes/	0.0431001	450	5412187	240666	69017	32408.3	212	167	4606	240666	0.422868	0.889811	25527.1	100	1.09	P. vulgatus	0	0	0	China	Asia	homo sapiens
MGYG000089320	UHGG	ERP116715	http://ftp.ebi.ac.uk/pub/databases/metagenomics/mgnify_genomes/	0.0208547	0	5172401	213777	71599	45371.9	114	114	4349	213777	0.413197	0.901346	45371.9	96.31	4.85	P. dorei	0	0	1	Denmark	Europe	homo sapiens
MGYG000089387	UHGG	ERP116715	http://ftp.ebi.ac.uk/pub/databases/metagenomics/mgnify_genomes/	0.0201501	0	4148197	263962	102353	52508.8	79	79	3486	263962	0.417947	0.894906	52508.8	99.03	0.21	P. vulgatus	0	1	0	China	Asia	homo sapiens
MGYG000089414	UHGG	ERP116715	http://ftp.ebi.ac.uk/pub/databases/metagenomics/mgnify_genomes/	0.0269417	0	4379038	97914	22932	15419.1	284	284	3695	97914	0.420225	0.900131	15419.1	93.59	1.3	P. vulgatus	0	0	1	Spain	Europe	homo sapiens
MGYG000089480	UHGG	ERP116715	http://ftp.ebi.ac.uk/pub/databases/metagenomics/mgnify_genomes/	0.0340999	0	5719506	121638	35722	20210.3	283	283	5063	121638	0.414286	0.89643	20210.3	99.99	3	P. dorei	0	0	1	Denmark	Europe	homo sapiens
MGYG000089494	UHGG	ERP116715	http://ftp.ebi.ac.uk/pub/databases/metagenomics/mgnify_genomes/	0.0277726	0	4861602	133167	47818	28597.7	170	170	4084	133167	0.423119	0.898683	28597.7	98.79	0.1	P. vulgatus	1	0	1	Finland	Europe	homo sapiens
MGYG000089505	UHGG	ERP116715	http://ftp.ebi.ac.uk/pub/databases/metagenomics/mgnify_genomes/	0.0367117	0	5147741	89265	19956	12617	408	408	4461	89265	0.427633	0.896864	12617	100	0.09	P. vulgatus	1	0	1	Russia	Europe	homo sapiens
MGYG000089747	UHGG	ERP116715	http://ftp.ebi.ac.uk/pub/databases/metagenomics/mgnify_genomes/	0.016141	0	4900310	475350	95968	52131	94	94	3856	475350	0.415037	0.90392	52131	96.25	2.89	P. dorei	0	0	0	China	Asia	homo sapiens
MGYG000089758	UHGG	ERP116715	http://ftp.ebi.ac.uk/pub/databases/metagenomics/mgnify_genomes/	0.0255546	0	4582893	189315	72672	36085.8	127	127	3819	189315	0.421474	0.897776	36085.8	97.37	0.2	P. vulgatus	0	0	0	China	Asia	homo sapiens
MGYG000089834	UHGG	ERP116715	http://ftp.ebi.ac.uk/pub/databases/metagenomics/mgnify_genomes/	0.0225969	0	5216407	439422	116589	67745.5	77	77	4312	439422	0.418011	0.901678	67745.5	99.99	0.27	P. dorei	1	0	1	Finland	Europe	homo sapiens
MGYG000089839	UHGG	ERP116715	http://ftp.ebi.ac.uk/pub/databases/metagenomics/mgnify_genomes/	0.0301749	0	4137167	79700	25388	16097.9	257	257	3586	79700	0.418752	0.899533	16097.9	95.6	0.52	P. vulgatus	0	1	1	Spain	Europe	homo sapiens
MGYG000089919	UHGG	ERP116715	http://ftp.ebi.ac.uk/pub/databases/metagenomics/mgnify_genomes/	0.0575238	0	5455605	166234	64777	18747.8	291	291	4822	166234	0.422723	0.892261	18747.8	100	1.43	P. vulgatus	0	0	0	Fiji	Oceania	homo sapiens
MGYG000089923	UHGG	ERP116715	http://ftp.ebi.ac.uk/pub/databases/metagenomics/mgnify_genomes/	0.028708	0	5208329	96564	9010	6677.34	780	780	4831	96564	0.411873	0.896629	6677.34	90.09	2.82	P. dorei	0	0	0	Israel	Asia	homo sapiens
MGYG000089989	UHGG	ERP116715	http://ftp.ebi.ac.uk/pub/databases/metagenomics/mgnify_genomes/	0.0257398	0	5036530	197277	53499	29282.2	172	172	4122	197277	0.415051	0.898462	29282.2	99.78	0.42	P. dorei	0	0	1	United States	North America	homo sapiens
MGYG000090016	UHGG	ERP116715	http://ftp.ebi.ac.uk/pub/databases/metagenomics/mgnify_genomes/	0.0314314	0	4722654	218117	71486	34471.9	137	137	3998	218117	0.421939	0.89798	34471.9	99.46	0.09	P. vulgatus	0	1	1	United States	North America	homo sapiens
MGYG000090161	UHGG	ERP116715	http://ftp.ebi.ac.uk/pub/databases/metagenomics/mgnify_genomes/	0.0221885	0	5066989	286596	124486	58241.3	87	87	4254	286596	0.414265	0.902824	58241.3	99.99	0.42	P. dorei	0	0	1	Denmark	Europe	homo sapiens
MGYG000090260	UHGG	ERP116715	http://ftp.ebi.ac.uk/pub/databases/metagenomics/mgnify_genomes/	0.0222969	0	4564196	132598	58115	33073.9	138	138	3777	132598	0.41781	0.898739	33073.9	95.24	2.8	P. vulgatus	0	1	1	Spain	Europe	homo sapiens
MGYG000090321	UHGG	ERP116715	http://ftp.ebi.ac.uk/pub/databases/metagenomics/mgnify_genomes/	0.0286726	0	4721688	88375	18194	11350.2	416	416	4148	88375	0.420658	0.900966	11350.2	94.85	4.31	P. vulgatus	0	0	0	China	Asia	homo sapiens
MGYG000090439	UHGG	ERP116715	http://ftp.ebi.ac.uk/pub/databases/metagenomics/mgnify_genomes/	0.034669	0	4689475	63050	15521	10609.7	442	442	4051	63050	0.420054	0.899417	10609.7	98.41	2.72	P. vulgatus	1	0	1	Finland	Europe	homo sapiens
MGYG000090500	UHGG	ERP116715	http://ftp.ebi.ac.uk/pub/databases/metagenomics/mgnify_genomes/	0.0286922	0	4923714	101475	22406	14875.3	331	331	4282	101475	0.4186	0.896755	14875.3	95.85	3.11	P. vulgatus	0	1	1	Germany	Europe	homo sapiens
MGYG000090654	UHGG	ERP116715	http://ftp.ebi.ac.uk/pub/databases/metagenomics/mgnify_genomes/	0.0262591	0	4995526	246680	92853	49460.7	101	101	4204	246680	0.421027	0.898236	49460.7	100	0.12	P. vulgatus	1	0	1	Estonia	Europe	homo sapiens
MGYG000090729	UHGG	ERP116715	http://ftp.ebi.ac.uk/pub/databases/metagenomics/mgnify_genomes/	0.0301209	0	4429092	189988	42982	26207.6	169	169	3661	189988	0.416599	0.896661	26207.6	99.93	0.06	P. vulgatus	0	1	1	Denmark	Europe	homo sapiens
MGYG000090833	UHGG	ERP116715	http://ftp.ebi.ac.uk/pub/databases/metagenomics/mgnify_genomes/	0.0290302	0	4590324	157245	31799	19450.5	236	236	3839	157245	0.416742	0.898218	19450.5	100	0.18	P. vulgatus	0	1	1	United States	North America	homo sapiens
MGYG000090882	UHGG	ERP116715	http://ftp.ebi.ac.uk/pub/databases/metagenomics/mgnify_genomes/	0.0317133	0	4384208	61834	14347	10906	402	402	3762	61834	0.417749	0.899863	10906	93.16	0.91	P. vulgatus	1	0	1	Denmark	Europe	homo sapiens
MGYG000090887	UHGG	ERP116715	http://ftp.ebi.ac.uk/pub/databases/metagenomics/mgnify_genomes/	0.0287886	0	4860447	150096	52571	27460.2	177	177	3987	150096	0.417455	0.90401	27460.2	99.97	0	P. dorei	0	0	1	Spain	Europe	homo sapiens
MGYG000090897	UHGG	ERP116715	http://ftp.ebi.ac.uk/pub/databases/metagenomics/mgnify_genomes/	0.0294675	0	5109863	199858	90425	27771	184	184	4237	199858	0.415923	0.897886	27771	97.37	0.33	P. dorei	0	0	1	United States	North America	homo sapiens
MGYG000090959	UHGG	ERP116715	http://ftp.ebi.ac.uk/pub/databases/metagenomics/mgnify_genomes/	0.027585	0	5398532	274766	122594	38838.4	139	139	4488	274766	0.415323	0.898371	38838.4	99.39	0.06	P. dorei	0	0	1	United Kingdom	Europe	homo sapiens
MGYG000090986	UHGG	ERP116715	http://ftp.ebi.ac.uk/pub/databases/metagenomics/mgnify_genomes/	0.0508166	0	4805466	168712	54177	17732.3	271	271	4110	168712	0.421197	0.88873	17732.3	94.6	0.38	P. vulgatus	0	1	0	China	Asia	homo sapiens
MGYG000091122	UHGG	ERP116715	http://ftp.ebi.ac.uk/pub/databases/metagenomics/mgnify_genomes/	0.0456164	679	5321019	166729	70109	30233.1	225	176	4628	238685	0.423601	0.892463	23646	100	0.45	P. vulgatus	0	0	0	China	Asia	homo sapiens
MGYG000091183	UHGG	ERP116715	http://ftp.ebi.ac.uk/pub/databases/metagenomics/mgnify_genomes/	0.0222108	0	4204930	238553	60708	31616	133	133	3386	238553	0.420628	0.901711	31616	96.08	0	P. vulgatus	1	0	1	Denmark	Europe	homo sapiens
MGYG000091212	UHGG	ERP116715	http://ftp.ebi.ac.uk/pub/databases/metagenomics/mgnify_genomes/	0.0262818	0	3953742	66758	24932	16203.9	244	244	3232	66758	0.422089	0.902596	16203.9	90.45	1.35	P. vulgatus	0	0	1	United Kingdom	Europe	homo sapiens
MGYG000091266	UHGG	ERP116715	http://ftp.ebi.ac.uk/pub/databases/metagenomics/mgnify_genomes/	0.0259327	0	4415996	291907	46189	26443.1	167	167	3673	291907	0.416421	0.899027	26443.1	99.35	3.73	P. vulgatus	0	0	1	Denmark	Europe	homo sapiens
MGYG000091477	UHGG	ERP116715	http://ftp.ebi.ac.uk/pub/databases/metagenomics/mgnify_genomes/	0.0352633	0	5267415	520696	151375	57254.5	92	92	4325	520696	0.417366	0.899316	57254.5	97.02	1.96	P. dorei	1	0	1	Russia	Europe	homo sapiens
MGYG000091486	UHGG	ERP116715	http://ftp.ebi.ac.uk/pub/databases/metagenomics/mgnify_genomes/	0.0243984	0	4119338	105218	27525	17454.8	236	236	3380	105218	0.420767	0.901632	17454.8	94.27	1.29	P. vulgatus	0	1	1	France	Europe	homo sapiens
MGYG000091506	UHGG	ERP116715	http://ftp.ebi.ac.uk/pub/databases/metagenomics/mgnify_genomes/	0.0317296	0	4723024	170298	39337	18816.8	251	251	4020	170298	0.42026	0.892686	18816.8	99.99	0.04	P. vulgatus	1	0	1	Finland	Europe	homo sapiens
MGYG000091557	UHGG	ERP116715	http://ftp.ebi.ac.uk/pub/databases/metagenomics/mgnify_genomes/	0.0377148	0	4747211	170106	54746	25660.6	185	185	3966	170106	0.41861	0.89717	25660.6	96.26	0.21	P. vulgatus	0	0	1	United States	North America	homo sapiens
MGYG000091598	UHGG	ERP116715	http://ftp.ebi.ac.uk/pub/databases/metagenomics/mgnify_genomes/	0.0233205	0	4960446	164549	50328	29526.5	168	168	4109	164549	0.416679	0.903803	29526.5	95.09	2.18	P. dorei	0	1	1	Spain	Europe	homo sapiens
MGYG000091809	UHGG	ERP116715	http://ftp.ebi.ac.uk/pub/databases/metagenomics/mgnify_genomes/	0.0250982	0	4838942	333328	110242	62037.7	78	78	4053	333328	0.418307	0.892747	62037.7	100	0.14	P. vulgatus	1	0	1	Sweden	Europe	homo sapiens
MGYG000091946	UHGG	ERP116715	http://ftp.ebi.ac.uk/pub/databases/metagenomics/mgnify_genomes/	0.0237363	0	4384094	128017	36088	21920.5	200	200	3643	128017	0.418852	0.901617	21920.5	94.01	0.15	P. vulgatus	0	1	1	United States	North America	homo sapiens
MGYG000092231	UHGG	ERP116715	http://ftp.ebi.ac.uk/pub/databases/metagenomics/mgnify_genomes/	0.0208516	0	4940230	276984	89309	52002.4	95	95	4013	276984	0.416381	0.903658	52002.4	99.5	0.02	P. dorei	1	0	1	Finland	Europe	homo sapiens
MGYG000092273	UHGG	ERP116715	http://ftp.ebi.ac.uk/pub/databases/metagenomics/mgnify_genomes/	0.0196668	0	5298866	324280	128728	49522.1	107	107	4376	324280	0.415137	0.899803	49522.1	100	1.17	P. dorei	0	1	1	Austria	Europe	homo sapiens
MGYG000092333	UHGG	ERP116715	http://ftp.ebi.ac.uk/pub/databases/metagenomics/mgnify_genomes/	0.0288498	0	4566985	145551	30055	18267.9	250	250	3914	145551	0.419264	0.896415	18267.9	99.93	1.53	P. vulgatus	0	0	1	Netherlands	Europe	homo sapiens
MGYG000092525	UHGG	ERP116715	http://ftp.ebi.ac.uk/pub/databases/metagenomics/mgnify_genomes/	0.0331747	0	5166584	300818	108653	42349	122	122	4258	300818	0.415741	0.900795	42349	97.82	0.03	P. dorei	1	0	1	Finland	Europe	homo sapiens
MGYG000092563	UHGG	ERP116715	http://ftp.ebi.ac.uk/pub/databases/metagenomics/mgnify_genomes/	0.0263484	0	4471287	197178	65354	41400.8	108	108	3686	197178	0.42169	0.897209	41400.8	99.82	0.06	P. vulgatus	1	0	1	Sweden	Europe	homo sapiens
MGYG000092672	UHGG	ERP116715	http://ftp.ebi.ac.uk/pub/databases/metagenomics/mgnify_genomes/	0.0278412	0	4680980	362369	47156	29815.2	157	157	3825	362369	0.421185	0.89903	29815.2	100	1.48	P. vulgatus	0	0	1	Austria	Europe	homo sapiens
MGYG000092806	UHGG	ERP116715	http://ftp.ebi.ac.uk/pub/databases/metagenomics/mgnify_genomes/	0.0294166	0	4926284	151593	20430	11842	416	416	4360	151593	0.415121	0.898146	11842	95.1	3.6	P. vulgatus	0	0	1	United Kingdom	Europe	homo sapiens
MGYG000092886	UHGG	ERP116715	http://ftp.ebi.ac.uk/pub/databases/metagenomics/mgnify_genomes/	0.0222301	0	4469558	142824	52935	29797.1	150	150	3700	142824	0.421014	0.898343	29797.1	99.83	0.18	P. vulgatus	0	1	1	United States	North America	homo sapiens
MGYG000092974	UHGG	ERP116715	http://ftp.ebi.ac.uk/pub/databases/metagenomics/mgnify_genomes/	0.0223452	0	4173209	141977	32681	19684.9	212	212	3496	141977	0.419495	0.900715	19684.9	93.32	0.27	P. vulgatus	0	0	1	Spain	Europe	homo sapiens
MGYG000092982	UHGG	ERP116715	http://ftp.ebi.ac.uk/pub/databases/metagenomics/mgnify_genomes/	0.0275903	0	4141302	61459	15967	9931.18	417	417	3486	61459	0.425149	0.903466	9931.18	95.03	1.11	P. vulgatus	0	0	0	Mongolia	Asia	homo sapiens
MGYG000092983	UHGG	ERP116715	http://ftp.ebi.ac.uk/pub/databases/metagenomics/mgnify_genomes/	0.024387	0	4608862	229622	69641	38089.8	121	121	3800	229622	0.419306	0.893759	38089.8	99.96	0.05	P. vulgatus	1	0	1	Finland	Europe	homo sapiens
MGYG000092991	UHGG	ERP116715	http://ftp.ebi.ac.uk/pub/databases/metagenomics/mgnify_genomes/	0.0345122	0	4573797	136989	26913	13776.5	332	332	3885	136989	0.42135	0.900059	13776.5	99.86	2.14	P. vulgatus	1	0	1	Sweden	Europe	homo sapiens
MGYG000093023	UHGG	ERP116715	http://ftp.ebi.ac.uk/pub/databases/metagenomics/mgnify_genomes/	0.0217515	0	4719047	206287	113411	53023	89	89	3936	206287	0.422277	0.896201	53023	98.38	0.61	P. vulgatus	1	0	1	Finland	Europe	homo sapiens
MGYG000093123	UHGG	ERP116715	http://ftp.ebi.ac.uk/pub/databases/metagenomics/mgnify_genomes/	0.0261486	0	3821506	96714	25167	16615.2	230	230	3194	96714	0.422301	0.902847	16615.2	96.02	0.01	P. vulgatus	0	0	0	Kazakhstan	Asia	homo sapiens
MGYG000093182	UHGG	ERP116715	http://ftp.ebi.ac.uk/pub/databases/metagenomics/mgnify_genomes/	0.0261918	0	4825114	136516	27292	15820	305	305	4049	136516	0.412703	0.90233	15820	95.41	1.17	P. dorei	0	0	1	Spain	Europe	homo sapiens
MGYG000093208	UHGG	ERP116715	http://ftp.ebi.ac.uk/pub/databases/metagenomics/mgnify_genomes/	0.0231401	0	4805598	117642	26018	14606.7	329	329	4088	117642	0.417413	0.901506	14606.7	94.83	2.29	P. vulgatus	0	0	1	Spain	Europe	homo sapiens
MGYG000093230	UHGG	ERP116715	http://ftp.ebi.ac.uk/pub/databases/metagenomics/mgnify_genomes/	0.0235333	0	3823740	78255	25702	16553	231	231	3125	78255	0.4174	0.906458	16553	92.03	1.9	P. vulgatus	0	0	0	China	Asia	homo sapiens
MGYG000093232	UHGG	ERP116715	http://ftp.ebi.ac.uk/pub/databases/metagenomics/mgnify_genomes/	0.047397	0	5451359	148588	30167	15986.4	341	341	4584	148588	0.416745	0.900723	15986.4	99.98	0.42	P. dorei	1	0	1	Finland	Europe	homo sapiens
MGYG000093282	UHGG	ERP116715	http://ftp.ebi.ac.uk/pub/databases/metagenomics/mgnify_genomes/	0.0324504	0	4574842	104526	29616	18299.4	250	250	3855	104526	0.417686	0.898006	18299.4	100	0.97	P. vulgatus	0	1	1	United States	North America	homo sapiens
MGYG000093426	UHGG	ERP116715	http://ftp.ebi.ac.uk/pub/databases/metagenomics/mgnify_genomes/	0.0349545	0	4911911	132755	28160	15207.2	323	323	4197	132755	0.416665	0.896654	15207.2	99.72	0.35	P. vulgatus	1	0	1	Estonia	Europe	homo sapiens
MGYG000093530	UHGG	ERP116715	http://ftp.ebi.ac.uk/pub/databases/metagenomics/mgnify_genomes/	0.0261368	0	5372523	150452	38622	20743.3	259	259	4590	150452	0.413869	0.897903	20743.3	100	1.2	P. dorei	0	0	1	Denmark	Europe	homo sapiens
MGYG000093531	UHGG	ERP116715	http://ftp.ebi.ac.uk/pub/databases/metagenomics/mgnify_genomes/	0.0300428	0	4679110	172569	70013	38041.5	123	123	3998	172569	0.423208	0.89587	38041.5	99.99	0.02	P. vulgatus	1	0	1	Finland	Europe	homo sapiens
MGYG000093556	UHGG	ERP116715	http://ftp.ebi.ac.uk/pub/databases/metagenomics/mgnify_genomes/	0.0324575	0	5392546	154721	39786	24181.8	223	223	4729	154721	0.42279	0.89042	24181.8	100	0.21	P. vulgatus	0	1	1	United States	North America	homo sapiens
MGYG000093610	UHGG	ERP116715	http://ftp.ebi.ac.uk/pub/databases/metagenomics/mgnify_genomes/	0.0215925	0	4641344	251542	68671	44628.3	104	104	3857	251542	0.419916	0.899477	44628.3	99.96	0.8	P. vulgatus	1	0	1	Denmark	Europe	homo sapiens
MGYG000093851	UHGG	ERP116715	http://ftp.ebi.ac.uk/pub/databases/metagenomics/mgnify_genomes/	0.0186487	0	4500256	312344	70091	44120.2	102	102	3696	312344	0.420752	0.900305	44120.2	99.99	0.01	P. vulgatus	0	0	1	Italy	Europe	homo sapiens
MGYG000093869	UHGG	ERP116715	http://ftp.ebi.ac.uk/pub/databases/metagenomics/mgnify_genomes/	0.0301067	0	5191732	168486	42106	22282.1	233	233	4354	168486	0.416599	0.901824	22282.1	95.96	0.08	P. dorei	0	0	0	Israel	Asia	homo sapiens
MGYG000093884	UHGG	ERP116715	http://ftp.ebi.ac.uk/pub/databases/metagenomics/mgnify_genomes/	0.0264741	0	4891308	410517	141867	56221.9	87	87	3875	410517	0.414329	0.903857	56221.9	96.42	0.14	P. dorei	1	0	1	Sweden	Europe	homo sapiens
MGYG000093904	UHGG	ERP116715	http://ftp.ebi.ac.uk/pub/databases/metagenomics/mgnify_genomes/	0.0256605	0	5059506	129033	42451	25424.7	199	199	4403	129033	0.421396	0.891533	25424.7	99.59	0.15	P. vulgatus	0	1	1	United States	North America	homo sapiens
MGYG000093966	UHGG	ERP116715	http://ftp.ebi.ac.uk/pub/databases/metagenomics/mgnify_genomes/	0.024947	0	4568715	146419	32305	17504.7	261	261	3845	146419	0.421093	0.900417	17504.7	96.06	3.15	P. vulgatus	0	0	0	Kazakhstan	Asia	homo sapiens
MGYG000094299	UHGG	ERP116715	http://ftp.ebi.ac.uk/pub/databases/metagenomics/mgnify_genomes/	0.0190543	0	5155438	103281	24400	12159.1	424	424	4293	103281	0.412533	0.898533	12159.1	91.74	4.25	P. dorei	0	1	0	China	Asia	homo sapiens
MGYG000094613	UHGG	ERP116715	http://ftp.ebi.ac.uk/pub/databases/metagenomics/mgnify_genomes/	0.0267111	0	5121759	133455	33698	16521.8	310	310	4540	133455	0.418436	0.894502	16521.8	100	0.21	P. vulgatus	0	1	0	China	Asia	homo sapiens
MGYG000094646	UHGG	ERP116715	http://ftp.ebi.ac.uk/pub/databases/metagenomics/mgnify_genomes/	0.0163055	0	4930250	281649	119123	65736.7	75	75	3959	281649	0.412993	0.902742	65736.7	96.73	0.1	P. dorei	0	0	1	United Kingdom	Europe	homo sapiens
MGYG000094734	UHGG	ERP116715	http://ftp.ebi.ac.uk/pub/databases/metagenomics/mgnify_genomes/	0.0288019	0	4389167	81261	10978	8265.85	531	531	3832	81261	0.422966	0.899768	8265.85	93.68	1.65	P. vulgatus	0	0	1	United States	North America	homo sapiens
MGYG000094819	UHGG	ERP116715	http://ftp.ebi.ac.uk/pub/databases/metagenomics/mgnify_genomes/	0.0258507	0	4923095	222552	52611	29836.9	165	165	4090	222552	0.420256	0.895855	29836.9	95.9	1.37	P. vulgatus	0	1	1	United States	North America	homo sapiens
MGYG000094824	UHGG	ERP116715	http://ftp.ebi.ac.uk/pub/databases/metagenomics/mgnify_genomes/	0.0225309	0	4449258	279390	80596	44942	99	99	3691	279390	0.420551	0.898361	44942	98.25	3.29	P. vulgatus	0	1	1	United States	North America	homo sapiens
MGYG000094992	UHGG	ERP116715	http://ftp.ebi.ac.uk/pub/databases/metagenomics/mgnify_genomes/	0.0223051	0	4870919	173999	41765	26763.3	182	182	4095	173999	0.420474	0.894136	26763.3	96.06	3.63	P. vulgatus	0	1	1	Spain	Europe	homo sapiens
MGYG000095098	UHGG	ERP116715	http://ftp.ebi.ac.uk/pub/databases/metagenomics/mgnify_genomes/	0.0344236	0	4445416	163864	44165	20870.5	213	213	3719	163864	0.417104	0.893856	20870.5	95.25	0.4	P. vulgatus	1	0	1	Estonia	Europe	homo sapiens
MGYG000095432	UHGG	ERP116715	http://ftp.ebi.ac.uk/pub/databases/metagenomics/mgnify_genomes/	0.0247701	0	4649309	157616	45707	25406.1	183	183	4016	157616	0.417514	0.893909	25406.1	99.03	2.61	P. vulgatus	0	1	1	United States	North America	homo sapiens
MGYG000095615	UHGG	ERP116715	http://ftp.ebi.ac.uk/pub/databases/metagenomics/mgnify_genomes/	0.0325012	0	5075132	57389	13833	9014.44	563	563	4745	57389	0.416881	0.893908	9014.44	94.86	2.83	P. vulgatus	0	0	0	Israel	Asia	homo sapiens
MGYG000095716	UHGG	ERP116715	http://ftp.ebi.ac.uk/pub/databases/metagenomics/mgnify_genomes/	0.0268547	0	4460764	94299	35471	20747.7	215	215	3700	94299	0.416523	0.899642	20747.7	94.45	1.25	P. vulgatus	0	1	0	China	Asia	homo sapiens
MGYG000095769	UHGG	ERP116715	http://ftp.ebi.ac.uk/pub/databases/metagenomics/mgnify_genomes/	0.0262829	0	4814232	120150	37199	22924.9	210	210	4002	120150	0.416115	0.896278	22924.9	93.93	4.1	P. vulgatus	0	1	1	United States	North America	homo sapiens
MGYG000095814	UHGG	ERP116715	http://ftp.ebi.ac.uk/pub/databases/metagenomics/mgnify_genomes/	0.0440727	0	5576683	89944	17608	10662.9	523	523	5126	89944	0.432887	0.896791	10662.9	99.98	4.49	P. vulgatus	0	1	1	Sweden	Europe	homo sapiens
MGYG000095855	UHGG	ERP116715	http://ftp.ebi.ac.uk/pub/databases/metagenomics/mgnify_genomes/	0.0197028	0	4545334	299089	85340	52245.2	87	87	3689	299089	0.419534	0.90141	52245.2	99.52	0.02	P. vulgatus	0	1	1	United States	North America	homo sapiens
MGYG000095951	UHGG	ERP116715	http://ftp.ebi.ac.uk/pub/databases/metagenomics/mgnify_genomes/	0.0318955	0	4280678	44744	15611	10701.7	400	400	3693	44744	0.420282	0.901738	10701.7	99.81	0.22	P. vulgatus	1	0	1	Finland	Europe	homo sapiens
MGYG000096029	UHGG	ERP116715	http://ftp.ebi.ac.uk/pub/databases/metagenomics/mgnify_genomes/	0.0204536	0	4595918	226590	73998	37671.5	122	122	3796	226590	0.417602	0.898137	37671.5	99.47	1.23	P. vulgatus	0	0	0	Israel	Asia	homo sapiens
MGYG000096116	UHGG	ERP116715	http://ftp.ebi.ac.uk/pub/databases/metagenomics/mgnify_genomes/	0.0320607	0	4441301	115389	32075	19739.1	225	225	3670	115389	0.418254	0.898833	19739.1	99.95	0.07	P. vulgatus	0	1	1	United States	North America	homo sapiens
MGYG000096156	UHGG	ERP116715	http://ftp.ebi.ac.uk/pub/databases/metagenomics/mgnify_genomes/	0.0280273	0	4445288	62462	18320	10609.3	419	419	3633	62462	0.422252	0.912082	10609.3	96.05	0.55	P. dorei	0	1	0	China	Asia	homo sapiens
MGYG000096249	UHGG	ERP116715	http://ftp.ebi.ac.uk/pub/databases/metagenomics/mgnify_genomes/	0.0245227	0	4801665	127579	37350	18978.9	253	253	4150	127579	0.418245	0.89491	18978.9	95.39	3.91	P. vulgatus	0	1	1	France	Europe	homo sapiens
MGYG000096296	UHGG	ERP116715	http://ftp.ebi.ac.uk/pub/databases/metagenomics/mgnify_genomes/	0.0317024	0	4871770	315523	81593	47762.5	102	102	3930	315523	0.417293	0.904904	47762.5	93.69	0.27	P. dorei	1	0	1	Sweden	Europe	homo sapiens
MGYG000096487	UHGG	ERP116715	http://ftp.ebi.ac.uk/pub/databases/metagenomics/mgnify_genomes/	0.0249685	0	4465584	121651	31162	21469.2	208	208	3804	121651	0.422526	0.898273	21469.2	98.6	0.48	P. vulgatus	0	0	1	Denmark	Europe	homo sapiens
MGYG000096575	UHGG	ERP116715	http://ftp.ebi.ac.uk/pub/databases/metagenomics/mgnify_genomes/	0.0333702	0	5198650	260612	67833	19397.9	268	268	4435	260612	0.41628	0.889533	19397.9	99.36	0.84	P. vulgatus	0	1	0	China	Asia	homo sapiens
MGYG000096766	UHGG	ERP116715	http://ftp.ebi.ac.uk/pub/databases/metagenomics/mgnify_genomes/	0.0328992	0	5193265	227328	29166	16128.2	322	322	4691	227328	0.418453	0.892945	16128.2	96.89	2.9	P. vulgatus	0	1	1	United States	North America	homo sapiens
MGYG000096816	UHGG	ERP116715	http://ftp.ebi.ac.uk/pub/databases/metagenomics/mgnify_genomes/	0.0268092	0	4689948	182062	99413	46435.1	101	101	3922	182062	0.418521	0.898557	46435.1	100	0.08	P. vulgatus	0	1	1	United States	North America	homo sapiens
MGYG000096991	UHGG	ERP116715	http://ftp.ebi.ac.uk/pub/databases/metagenomics/mgnify_genomes/	0.0315903	0	5036219	70426	15326	10692.6	471	471	4361	70426	0.41493	0.898342	10692.6	95.62	1.81	P. dorei	1	0	1	Finland	Europe	homo sapiens
MGYG000097005	UHGG	ERP116715	http://ftp.ebi.ac.uk/pub/databases/metagenomics/mgnify_genomes/	0.0445714	0	5236161	325108	108865	44753.5	117	117	4262	325108	0.422335	0.899992	44753.5	96.25	0.05	P. dorei	1	0	1	Estonia	Europe	homo sapiens
MGYG000097042	UHGG	ERP116715	http://ftp.ebi.ac.uk/pub/databases/metagenomics/mgnify_genomes/	0.0250756	0	4582025	189357	39874	25455.7	180	180	3776	189357	0.42096	0.899899	25455.7	100	2.12	P. vulgatus	0	1	1	United States	North America	homo sapiens
MGYG000097082	UHGG	ERP116715	http://ftp.ebi.ac.uk/pub/databases/metagenomics/mgnify_genomes/	0.0239039	0	5006980	424770	67807	43539	115	115	4271	424770	0.420662	0.898442	43539	100	0.39	P. vulgatus	1	0	1	Estonia	Europe	homo sapiens
MGYG000097126	UHGG	ERP116715	http://ftp.ebi.ac.uk/pub/databases/metagenomics/mgnify_genomes/	0.0285148	0	4690159	377530	99068	46437.2	101	101	3915	377530	0.418398	0.897396	46437.2	96.43	3.12	P. vulgatus	0	1	1	United States	North America	homo sapiens
MGYG000097458	UHGG	ERP116715	http://ftp.ebi.ac.uk/pub/databases/metagenomics/mgnify_genomes/	0.0204997	0	4172459	204062	50971	31850.8	131	131	3411	204062	0.419299	0.903125	31850.8	93.25	3.37	P. vulgatus	0	1	1	United States	North America	homo sapiens
MGYG000097637	UHGG	ERP116715	http://ftp.ebi.ac.uk/pub/databases/metagenomics/mgnify_genomes/	0.0337752	0	4940592	65780	7065	5471.31	903	903	4799	65780	0.413367	0.89128	5471.31	93.31	3.22	P. vulgatus	0	0	0	Israel	Asia	homo sapiens
MGYG000097726	UHGG	ERP116715	http://ftp.ebi.ac.uk/pub/databases/metagenomics/mgnify_genomes/	0.0474063	0	5721962	250012	56451	24245.6	236	236	5075	250012	0.428452	0.891373	24245.6	96.2	2.1	P. vulgatus	0	0	0	Fiji	Oceania	homo sapiens
MGYG000097894	UHGG	ERP116715	http://ftp.ebi.ac.uk/pub/databases/metagenomics/mgnify_genomes/	0.0213553	0	4639363	221613	88759	51548.5	90	90	3888	221613	0.420407	0.900689	51548.5	99.97	0.21	P. vulgatus	0	1	0	China	Asia	homo sapiens
MGYG000097954	UHGG	ERP116715	http://ftp.ebi.ac.uk/pub/databases/metagenomics/mgnify_genomes/	0.0219035	0	4418884	206200	66012	34522.5	128	128	3657	206200	0.417296	0.901357	34522.5	92.14	1.39	P. vulgatus	0	1	1	Germany	Europe	homo sapiens
MGYG000097980	UHGG	ERP116715	http://ftp.ebi.ac.uk/pub/databases/metagenomics/mgnify_genomes/	0.025531	0	4671938	332835	83144	44074.9	106	106	3934	332835	0.4174	0.90148	44074.9	99.17	0.57	P. vulgatus	0	1	1	United States	North America	homo sapiens
MGYG000098044	UHGG	ERP116715	http://ftp.ebi.ac.uk/pub/databases/metagenomics/mgnify_genomes/	0.0198287	0	4789518	294062	135758	69413.3	69	69	3980	294062	0.418592	0.899232	69413.3	100	0.56	P. vulgatus	1	0	1	Sweden	Europe	homo sapiens
MGYG000098138	UHGG	ERP116715	http://ftp.ebi.ac.uk/pub/databases/metagenomics/mgnify_genomes/	0.0348763	0	4823018	100595	16383	10765.7	448	448	4259	100595	0.421099	0.899148	10765.7	94.81	2.1	P. vulgatus	1	0	1	Finland	Europe	homo sapiens
MGYG000098253	UHGG	ERP116715	http://ftp.ebi.ac.uk/pub/databases/metagenomics/mgnify_genomes/	0.0260531	0	5389886	245308	60867	29614.8	182	182	4512	245308	0.417669	0.898349	29614.8	98.41	1.98	P. dorei	0	0	1	United States	North America	homo sapiens
MGYG000098329	UHGG	ERP116715	http://ftp.ebi.ac.uk/pub/databases/metagenomics/mgnify_genomes/	0.0252779	0	4477868	78207	23201	14306.3	313	313	3774	78207	0.422411	0.900828	14306.3	94.2	0.13	P. vulgatus	0	1	0	China	Asia	homo sapiens
MGYG000098347	UHGG	ERP116715	http://ftp.ebi.ac.uk/pub/databases/metagenomics/mgnify_genomes/	0.0370669	0	5503579	41418	9968	6406.96	859	859	5309	41418	0.418053	0.892864	6406.96	99.87	4.85	P. vulgatus	1	0	1	Russia	Europe	homo sapiens
MGYG000098437	UHGG	ERP116715	http://ftp.ebi.ac.uk/pub/databases/metagenomics/mgnify_genomes/	0.021585	0	4770874	157033	50991	32019.3	149	149	3899	157033	0.412289	0.90233	32019.3	94.86	1.26	P. dorei	0	0	1	Denmark	Europe	homo sapiens
MGYG000098459	UHGG	ERP116715	http://ftp.ebi.ac.uk/pub/databases/metagenomics/mgnify_genomes/	0.0219932	0	4176261	281499	76628	33410.1	125	125	3433	281499	0.420328	0.902687	33410.1	90.86	0.83	P. vulgatus	0	1	0	China	Asia	homo sapiens
MGYG000098474	UHGG	ERP116715	http://ftp.ebi.ac.uk/pub/databases/metagenomics/mgnify_genomes/	0.0268456	0	3671373	74036	24450	16390.1	224	224	3074	74036	0.423059	0.903598	16390.1	95.32	0	P. vulgatus	0	1	0	China	Asia	homo sapiens
MGYG000098485	UHGG	ERP116715	http://ftp.ebi.ac.uk/pub/databases/metagenomics/mgnify_genomes/	0.0309493	0	5297643	187916	33172	18330.9	289	289	4742	187916	0.418883	0.891824	18330.9	96.18	3.87	P. vulgatus	0	1	1	United States	North America	homo sapiens
MGYG000098500	UHGG	ERP116715	http://ftp.ebi.ac.uk/pub/databases/metagenomics/mgnify_genomes/	0.0479315	2230	4918417	239496	81590	22155	278	222	4299	445114	0.421292	0.890992	17684.1	100	0.23	P. vulgatus	0	0	1	United States	North America	homo sapiens
MGYG000098574	UHGG	ERP116715	http://ftp.ebi.ac.uk/pub/databases/metagenomics/mgnify_genomes/	0.0197134	0	4557783	290371	86848	49008.4	93	93	3719	290371	0.419472	0.901193	49008.4	99.79	0.12	P. vulgatus	0	1	1	United States	North America	homo sapiens
MGYG000098734	UHGG	ERP116715	http://ftp.ebi.ac.uk/pub/databases/metagenomics/mgnify_genomes/	0.0294791	0	4596615	94263	30889	16300.1	282	282	3940	94263	0.419054	0.898906	16300.1	98.74	1.41	P. vulgatus	0	0	1	Netherlands	Europe	homo sapiens
MGYG000098761	UHGG	ERP116715	http://ftp.ebi.ac.uk/pub/databases/metagenomics/mgnify_genomes/	0.0206646	0	4221574	245857	52092	27957.4	151	151	3429	245857	0.419576	0.901109	27957.4	99.97	0.74	P. vulgatus	0	1	1	Netherlands	Europe	homo sapiens
MGYG000098813	UHGG	ERP116715	http://ftp.ebi.ac.uk/pub/databases/metagenomics/mgnify_genomes/	0.0220186	0	4374663	302558	62018	36154.2	121	121	3575	302558	0.417148	0.898584	36154.2	99.97	0.3	P. vulgatus	0	0	0	Kazakhstan	Asia	homo sapiens
MGYG000098976	UHGG	ERP116715	http://ftp.ebi.ac.uk/pub/databases/metagenomics/mgnify_genomes/	0.0280817	0	5115420	254977	70540	33434.1	153	153	4143	254977	0.414337	0.900061	33434.1	95.92	1.08	P. dorei	0	1	0	China	Asia	homo sapiens
MGYG000098995	UHGG	ERP116715	http://ftp.ebi.ac.uk/pub/databases/metagenomics/mgnify_genomes/	0.0252399	0	4532071	149586	41292	24765.4	183	183	3738	149586	0.420494	0.897313	24765.4	93.12	1.6	P. vulgatus	0	0	1	Netherlands	Europe	homo sapiens
MGYG000099122	UHGG	ERP116715	http://ftp.ebi.ac.uk/pub/databases/metagenomics/mgnify_genomes/	0.0292858	0	5072693	116396	36409	21585.9	235	235	4369	116396	0.423259	0.897242	21585.9	99.24	2.76	P. vulgatus	0	0	1	Denmark	Europe	homo sapiens
MGYG000099232	UHGG	ERP116715	http://ftp.ebi.ac.uk/pub/databases/metagenomics/mgnify_genomes/	0.040823	746	5075555	257113	125429	55775.3	145	91	4404	267763	0.424996	0.89815	34998.7	100	0.33	P. vulgatus	0	0	0	China	Asia	homo sapiens
MGYG000099285	UHGG	ERP116715	http://ftp.ebi.ac.uk/pub/databases/metagenomics/mgnify_genomes/	0.0305635	0	4730528	101884	26848	16540.3	286	286	4048	101884	0.419476	0.897948	16540.3	99.99	2.36	P. vulgatus	1	0	1	Estonia	Europe	homo sapiens
MGYG000099328	UHGG	ERP116715	http://ftp.ebi.ac.uk/pub/databases/metagenomics/mgnify_genomes/	0.0251884	0	3673708	63763	19524	12495.6	294	294	3096	63763	0.42113	0.903964	12495.6	94.88	0.01	P. vulgatus	1	0	1	Estonia	Europe	homo sapiens
MGYG000099348	UHGG	ERP116715	http://ftp.ebi.ac.uk/pub/databases/metagenomics/mgnify_genomes/	0.0205035	0	4152818	117794	44185	27142.6	153	153	3454	117794	0.421717	0.897565	27142.6	90.75	1.66	P. vulgatus	0	1	1	United States	North America	homo sapiens
MGYG000099570	UHGG	ERP116715	http://ftp.ebi.ac.uk/pub/databases/metagenomics/mgnify_genomes/	0.0235438	0	4926837	223056	63150	37043.9	133	133	4123	223056	0.41877	0.89496	37043.9	100	1.16	P. vulgatus	1	0	1	Finland	Europe	homo sapiens
MGYG000099636	UHGG	ERP116715	http://ftp.ebi.ac.uk/pub/databases/metagenomics/mgnify_genomes/	0.0217406	0	4848954	193519	74999	36734.5	132	132	3926	193519	0.415487	0.903277	36734.5	94.58	0.54	P. dorei	0	0	0	China	Asia	homo sapiens
MGYG000099759	UHGG	ERP116715	http://ftp.ebi.ac.uk/pub/databases/metagenomics/mgnify_genomes/	0.0300975	0	4400796	147860	60703	31434.3	140	140	3621	147860	0.422435	0.902882	31434.3	99.76	0.07	P. vulgatus	1	0	1	Estonia	Europe	homo sapiens
MGYG000099829	UHGG	ERP116715	http://ftp.ebi.ac.uk/pub/databases/metagenomics/mgnify_genomes/	0.0358139	0	4644281	43727	7776	6023.71	771	771	4316	43727	0.417555	0.899252	6023.71	90.11	2.56	P. vulgatus	1	0	1	Estonia	Europe	homo sapiens
MGYG000099954	UHGG	ERP116715	http://ftp.ebi.ac.uk/pub/databases/metagenomics/mgnify_genomes/	0.0224138	0	4851543	294373	132581	66459.5	73	73	3919	294373	0.413689	0.901915	66459.5	94.48	0.14	P. dorei	0	NA	0	Japan	Asia	homo sapiens
MGYG000099972	UHGG	ERP116715	http://ftp.ebi.ac.uk/pub/databases/metagenomics/mgnify_genomes/	0.0281005	0	4086126	54785	14148	9752.09	419	419	3572	54785	0.426099	0.904756	9752.09	93.23	1.83	P. vulgatus	0	1	0	China	Asia	homo sapiens
MGYG000100295	UHGG	ERP116715	http://ftp.ebi.ac.uk/pub/databases/metagenomics/mgnify_genomes/	0.0283621	0	4603587	279210	115155	47954	96	96	3774	279210	0.420046	0.898931	47954	100	0.15	P. vulgatus	1	0	1	Finland	Europe	homo sapiens
MGYG000100308	UHGG	ERP116715	http://ftp.ebi.ac.uk/pub/databases/metagenomics/mgnify_genomes/	0.0348224	0	4757262	229884	61211	29732.9	160	160	3987	229884	0.418099	0.89756	29732.9	99.13	0.25	P. vulgatus	1	0	1	Finland	Europe	homo sapiens
MGYG000100334	UHGG	ERP116715	http://ftp.ebi.ac.uk/pub/databases/metagenomics/mgnify_genomes/	0.0254588	0	4087505	117746	25509	16284.9	251	251	3446	117746	0.419932	0.900597	16284.9	99.4	0	P. vulgatus	0	1	1	United States	North America	homo sapiens
MGYG000100461	UHGG	ERP116715	http://ftp.ebi.ac.uk/pub/databases/metagenomics/mgnify_genomes/	0.0233636	0	4602700	523790	108457	59775.3	77	77	3990	523790	0.416649	0.897979	59775.3	98.45	1.38	P. vulgatus	0	0	0	Kazakhstan	Asia	homo sapiens
MGYG000100463	UHGG	ERP116715	http://ftp.ebi.ac.uk/pub/databases/metagenomics/mgnify_genomes/	0.0218956	0	4894238	276984	89309	47060	104	104	3986	276984	0.41562	0.903357	47060	99.83	0	P. dorei	1	0	1	Finland	Europe	homo sapiens
MGYG000100475	UHGG	ERP116715	http://ftp.ebi.ac.uk/pub/databases/metagenomics/mgnify_genomes/	0.0288198	0	5549708	134983	44926	21678.5	256	256	4707	134983	0.414241	0.89892	21678.5	98.83	2.73	P. dorei	0	0	0	Israel	Asia	homo sapiens
MGYG000100501	UHGG	ERP116715	http://ftp.ebi.ac.uk/pub/databases/metagenomics/mgnify_genomes/	0.032251	168	4835546	252668	92449	43563.5	127	111	3988	293752	0.421137	0.89705	38073.8	100	0.27	P. vulgatus	0	0	0	China	Asia	homo sapiens
MGYG000100736	UHGG	ERP116715	http://ftp.ebi.ac.uk/pub/databases/metagenomics/mgnify_genomes/	0.0226586	0	4755467	193132	57780	36301.3	131	131	4006	193132	0.423809	0.897823	36301.3	100	0.26	P. vulgatus	1	0	1	Finland	Europe	homo sapiens
MGYG000100788	UHGG	ERP116715	http://ftp.ebi.ac.uk/pub/databases/metagenomics/mgnify_genomes/	0.024953	0	5101993	421189	134479	68026.6	75	75	4167	421189	0.415597	0.900469	68026.6	99.99	0.17	P. dorei	0	1	1	United States	North America	homo sapiens
MGYG000100825	UHGG	ERP116715	http://ftp.ebi.ac.uk/pub/databases/metagenomics/mgnify_genomes/	0.0263589	0	4403648	373927	41984	27695.9	159	159	3596	373927	0.419442	0.899393	27695.9	100	0.02	P. vulgatus	0	1	1	United States	North America	homo sapiens
MGYG000100830	UHGG	ERP116715	http://ftp.ebi.ac.uk/pub/databases/metagenomics/mgnify_genomes/	0.0262129	0	4468926	162891	57041	32150.5	139	139	3744	162891	0.417045	0.897728	32150.5	92.53	3.22	P. vulgatus	0	1	1	Germany	Europe	homo sapiens
MGYG000100833	UHGG	ERP116715	http://ftp.ebi.ac.uk/pub/databases/metagenomics/mgnify_genomes/	0.0463217	1303	4799933	292622	164850	74999	111	64	3973	668314	0.420708	0.897114	43230.9	100	0.07	P. vulgatus	0	0	0	China	Asia	homo sapiens
MGYG000100930	UHGG	ERP116715	http://ftp.ebi.ac.uk/pub/databases/metagenomics/mgnify_genomes/	0.0356123	0	5297609	87700	20702	10574.1	501	501	4690	87700	0.419521	0.887913	10574.1	100	1.28	P. vulgatus	1	0	1	Estonia	Europe	homo sapiens
MGYG000101042	UHGG	ERP116715	http://ftp.ebi.ac.uk/pub/databases/metagenomics/mgnify_genomes/	0.0186858	0	4664226	317504	77267	43590.9	107	107	3810	317504	0.420294	0.901097	43590.9	99.86	4.88	P. vulgatus	0	1	1	Germany	Europe	homo sapiens
MGYG000101046	UHGG	ERP116715	http://ftp.ebi.ac.uk/pub/databases/metagenomics/mgnify_genomes/	0.0330872	0	4883376	84836	30614	16723.9	292	292	4129	84836	0.421815	0.895516	16723.9	100	1.94	P. vulgatus	1	0	1	Estonia	Europe	homo sapiens
MGYG000101115	UHGG	ERP116715	http://ftp.ebi.ac.uk/pub/databases/metagenomics/mgnify_genomes/	0.0259479	0	4325476	208202	49554	28087.5	154	154	3546	208202	0.419435	0.900961	28087.5	100	0.01	P. vulgatus	0	1	1	United States	North America	homo sapiens
MGYG000101171	UHGG	ERP116715	http://ftp.ebi.ac.uk/pub/databases/metagenomics/mgnify_genomes/	0.029751	0	4677289	77470	25264	17195.9	272	272	3983	77470	0.420894	0.901415	17195.9	97.33	0.13	P. vulgatus	0	0	1	Italy	Europe	homo sapiens
MGYG000101183	UHGG	ERP116715	http://ftp.ebi.ac.uk/pub/databases/metagenomics/mgnify_genomes/	0.0201468	0	4791665	184367	51369	26919.5	178	178	4098	184367	0.420973	0.893784	26919.5	95.6	2.72	P. vulgatus	0	1	1	Spain	Europe	homo sapiens
MGYG000101362	UHGG	ERP116715	http://ftp.ebi.ac.uk/pub/databases/metagenomics/mgnify_genomes/	0.0349915	0	4724997	266647	115143	47727.2	99	99	3890	266647	0.413841	0.9011	47727.2	94.1	0.43	P. dorei	1	0	1	Sweden	Europe	homo sapiens
MGYG000101453	UHGG	ERP116715	http://ftp.ebi.ac.uk/pub/databases/metagenomics/mgnify_genomes/	0.0371391	0	5020745	328200	112724	40819.1	123	123	4131	328200	0.41422	0.899544	40819.1	93.98	0.38	P. dorei	1	0	1	Finland	Europe	homo sapiens
MGYG000101578	UHGG	ERP116715	http://ftp.ebi.ac.uk/pub/databases/metagenomics/mgnify_genomes/	0.0295879	0	4071928	76171	14774	10887.5	374	374	3573	76171	0.423465	0.9013	10887.5	95.33	0.26	P. vulgatus	1	0	1	Estonia	Europe	homo sapiens
MGYG000101614	UHGG	ERP116715	http://ftp.ebi.ac.uk/pub/databases/metagenomics/mgnify_genomes/	0.0190098	0	5065704	245304	61754	35424.5	143	143	4159	245304	0.4159	0.901334	35424.5	99.96	1.53	P. dorei	0	NA	0	Japan	Asia	homo sapiens
MGYG000101632	UHGG	ERP116715	http://ftp.ebi.ac.uk/pub/databases/metagenomics/mgnify_genomes/	0.0235868	0	4505294	160118	50104	23837.5	189	189	3912	160118	0.420105	0.896458	23837.5	93.77	1.63	P. vulgatus	0	1	1	Spain	Europe	homo sapiens
MGYG000101708	UHGG	ERP116715	http://ftp.ebi.ac.uk/pub/databases/metagenomics/mgnify_genomes/	0.0417267	0	4585651	90399	24595	12393.7	370	370	4002	90399	0.422293	0.901191	12393.7	100	0.06	P. vulgatus	0	0	1	United States	North America	homo sapiens
MGYG000101803	UHGG	ERP116715	http://ftp.ebi.ac.uk/pub/databases/metagenomics/mgnify_genomes/	0.0271663	0	4557866	103022	31293	16105.5	283	283	3874	103022	0.4218	0.897747	16105.5	99.76	1.34	P. vulgatus	0	1	1	United States	North America	homo sapiens
MGYG000101898	UHGG	ERP116715	http://ftp.ebi.ac.uk/pub/databases/metagenomics/mgnify_genomes/	0.0275414	0	4157273	78041	19488	12831.1	324	324	3604	78041	0.416968	0.894764	12831.1	91.07	1.17	P. vulgatus	0	0	0	Israel	Asia	homo sapiens
MGYG000102207	UHGG	ERP116715	http://ftp.ebi.ac.uk/pub/databases/metagenomics/mgnify_genomes/	0.0346801	0	4914452	97068	23571	13843.5	355	355	4201	97068	0.416423	0.896634	13843.5	93.41	2.52	P. vulgatus	0	0	1	Spain	Europe	homo sapiens
MGYG000102243	UHGG	ERP116715	http://ftp.ebi.ac.uk/pub/databases/metagenomics/mgnify_genomes/	0.0235102	0	4828212	247985	65738	36577.4	132	132	4015	247985	0.420181	0.893893	36577.4	96.85	3.94	P. vulgatus	0	1	1	Spain	Europe	homo sapiens
MGYG000102484	UHGG	ERP116715	http://ftp.ebi.ac.uk/pub/databases/metagenomics/mgnify_genomes/	0.0274021	0	4725843	213510	100656	45440.8	104	104	3906	213510	0.418128	0.898018	45440.8	100	0.12	P. vulgatus	1	0	1	Sweden	Europe	homo sapiens
MGYG000102749	UHGG	ERP116715	http://ftp.ebi.ac.uk/pub/databases/metagenomics/mgnify_genomes/	0.0472807	304	5778756	589375	197201	62137.2	121	93	4865	589375	0.424399	0.901437	47755.8	100	0.38	P. dorei	0	0	0	China	Asia	homo sapiens
MGYG000102874	UHGG	ERP116715	http://ftp.ebi.ac.uk/pub/databases/metagenomics/mgnify_genomes/	0.0215795	0	5045769	138968	41467	20595	245	245	4270	138968	0.415561	0.896651	20595	99.78	2.19	P. dorei	0	0	0	Israel	Asia	homo sapiens
MGYG000102898	UHGG	ERP116715	http://ftp.ebi.ac.uk/pub/databases/metagenomics/mgnify_genomes/	0.0290212	0	4860001	221024	59969	33517.2	145	145	4030	221024	0.416812	0.899471	33517.2	99.7	2.6	P. vulgatus	0	1	0	China	Asia	homo sapiens
MGYG000102922	UHGG	ERP116715	http://ftp.ebi.ac.uk/pub/databases/metagenomics/mgnify_genomes/	0.0342965	0	5008573	309593	141644	50085.7	100	100	4127	309593	0.415516	0.901208	50085.7	95.6	0.36	P. dorei	1	0	1	Sweden	Europe	homo sapiens
MGYG000103066	UHGG	ERP116715	http://ftp.ebi.ac.uk/pub/databases/metagenomics/mgnify_genomes/	0.0238045	0	4846154	319244	87898	45291.2	107	107	4143	319244	0.418683	0.900616	45291.2	99.99	2.4	P. vulgatus	1	0	1	Finland	Europe	homo sapiens
MGYG000103224	UHGG	ERP116715	http://ftp.ebi.ac.uk/pub/databases/metagenomics/mgnify_genomes/	0.0304893	0	4592240	49153	15799	11775	390	390	4090	49153	0.418702	0.896848	11775	93.66	2.3	P. vulgatus	1	0	1	Russia	Europe	homo sapiens
MGYG000103249	UHGG	ERP116715	http://ftp.ebi.ac.uk/pub/databases/metagenomics/mgnify_genomes/	0.020115	0	4289286	183680	78717	48741.9	88	88	3519	183680	0.41826	0.897558	48741.9	92.08	0.4	P. vulgatus	0	1	0	China	Asia	homo sapiens
MGYG000103343	UHGG	ERP116715	http://ftp.ebi.ac.uk/pub/databases/metagenomics/mgnify_genomes/	0.0260303	0	5227545	249350	70395	36556.3	143	143	4247	249350	0.415329	0.901157	36556.3	96.92	0.18	P. dorei	0	1	1	Germany	Europe	homo sapiens
MGYG000103374	UHGG	ERP116715	http://ftp.ebi.ac.uk/pub/databases/metagenomics/mgnify_genomes/	0.0203179	0	4443796	157254	46371	29429.1	151	151	3732	157254	0.419038	0.899371	29429.1	93.09	1.73	P. vulgatus	0	0	1	Germany	Europe	homo sapiens
MGYG000103377	UHGG	ERP116715	http://ftp.ebi.ac.uk/pub/databases/metagenomics/mgnify_genomes/	0.0183628	0	4707885	193731	96752	54742.8	86	86	3969	193731	0.421223	0.901245	54742.8	98.54	0.15	P. vulgatus	1	0	1	Denmark	Europe	homo sapiens
MGYG000103762	UHGG	ERP116715	http://ftp.ebi.ac.uk/pub/databases/metagenomics/mgnify_genomes/	0.031608	0	4963972	95618	15724	9313.27	533	533	4518	95618	0.418991	0.900029	9313.27	96.21	1.72	P. vulgatus	0	0	1	Denmark	Europe	homo sapiens
MGYG000103787	UHGG	ERP116715	http://ftp.ebi.ac.uk/pub/databases/metagenomics/mgnify_genomes/	0.0306338	0	4065856	64791	18864	12826	317	317	3463	64791	0.422347	0.898284	12826	96.24	0.06	P. vulgatus	1	0	1	Finland	Europe	homo sapiens
MGYG000103863	UHGG	ERP116715	http://ftp.ebi.ac.uk/pub/databases/metagenomics/mgnify_genomes/	0.0250231	0	4736316	210271	62882	29057.2	163	163	3765	210271	0.413555	0.904732	29057.2	92.94	0.04	P. dorei	0	1	0	China	Asia	homo sapiens
MGYG000103925	UHGG	ERP116715	http://ftp.ebi.ac.uk/pub/databases/metagenomics/mgnify_genomes/	0.0200569	0	4630183	243303	82807	47733.8	97	97	3830	243303	0.4205	0.89892	47733.8	100	0.26	P. vulgatus	1	0	1	Sweden	Europe	homo sapiens
MGYG000104055	UHGG	ERP116715	http://ftp.ebi.ac.uk/pub/databases/metagenomics/mgnify_genomes/	0.0246578	0	5305515	303569	103196	43134.3	123	123	4402	303569	0.414241	0.900199	43134.3	99.79	0.6	P. dorei	0	0	1	Denmark	Europe	homo sapiens
MGYG000104264	UHGG	ERP116715	http://ftp.ebi.ac.uk/pub/databases/metagenomics/mgnify_genomes/	0.0300085	0	4741392	99006	20073	14367.9	330	330	4114	99006	0.415839	0.89781	14367.9	92.48	3.89	P. vulgatus	0	1	1	Denmark	Europe	homo sapiens
MGYG000104438	UHGG	ERP116715	http://ftp.ebi.ac.uk/pub/databases/metagenomics/mgnify_genomes/	0.0209323	0	3783068	89126	29417	18821.2	201	201	3206	89126	0.417919	0.900748	18821.2	90.76	3.86	P. vulgatus	0	1	1	United States	North America	homo sapiens
MGYG000104441	UHGG	ERP116715	http://ftp.ebi.ac.uk/pub/databases/metagenomics/mgnify_genomes/	0.0200815	0	5144761	589682	260407	155902	33	33	4174	589682	0.419503	0.90098	155902	99.64	0.11	P. dorei	1	0	0	Singapore	Asia	homo sapiens
MGYG000104534	UHGG	ERP116715	http://ftp.ebi.ac.uk/pub/databases/metagenomics/mgnify_genomes/	0.032034	0	5176589	49497	7944	6199.51	835	835	4972	49497	0.42045	0.893858	6199.51	93.32	3.83	P. vulgatus	0	1	1	United States	North America	homo sapiens
MGYG000104534	UHGG	ERP116715	http://ftp.ebi.ac.uk/pub/databases/metagenomics/mgnify_genomes/	0.032034	0	5176589	49497	7944	6199.51	835	835	4972	49497	0.42045	0.893858	6199.51	93.32	3.83	P. dorei	1	1	1	United States	North America	homo sapiens
MGYG000104539	UHGG	ERP116715	http://ftp.ebi.ac.uk/pub/databases/metagenomics/mgnify_genomes/	0.0245694	0	4455860	90114	32670	20724.9	215	215	3754	90114	0.420921	0.901882	20724.9	99.99	0.22	P. vulgatus	0	0	1	Spain	Europe	homo sapiens
MGYG000104745	UHGG	ERP116715	http://ftp.ebi.ac.uk/pub/databases/metagenomics/mgnify_genomes/	0.024551	0	4319907	126843	39252	22978.2	188	188	3616	126843	0.419766	0.896747	22978.2	99.97	1.43	P. vulgatus	0	0	0	Israel	Asia	homo sapiens
MGYG000105015	UHGG	ERP116715	http://ftp.ebi.ac.uk/pub/databases/metagenomics/mgnify_genomes/	0.0300692	0	4509185	55140	10090	7191.68	627	627	3960	55140	0.424343	0.898505	7191.68	92.07	0.63	P. vulgatus	1	0	1	Finland	Europe	homo sapiens
MGYG000105073	UHGG	ERP116715	http://ftp.ebi.ac.uk/pub/databases/metagenomics/mgnify_genomes/	0.0259262	0	4535570	85271	29418	19549.9	232	232	3923	85271	0.420452	0.896858	19549.9	99.95	0.07	P. vulgatus	1	0	1	Finland	Europe	homo sapiens
MGYG000105198	UHGG	ERP116715	http://ftp.ebi.ac.uk/pub/databases/metagenomics/mgnify_genomes/	0.0501287	0	4943384	111120	32248	15352.1	322	322	4226	111120	0.418833	0.892403	15352.1	99.95	0.14	P. vulgatus	0	0	1	United States	North America	homo sapiens
MGYG000105242	UHGG	ERP116715	http://ftp.ebi.ac.uk/pub/databases/metagenomics/mgnify_genomes/	0.0313346	0	4824199	191914	73425	38904.8	124	124	4052	191914	0.422568	0.897233	38904.8	98.24	0.98	P. vulgatus	1	0	1	Finland	Europe	homo sapiens
MGYG000105379	UHGG	ERP116715	http://ftp.ebi.ac.uk/pub/databases/metagenomics/mgnify_genomes/	0.0226218	0	5088887	189080	56312	36349.2	140	140	4392	189080	0.420969	0.8914	36349.2	100	0.13	P. vulgatus	0	1	1	United States	North America	homo sapiens
MGYG000105519	UHGG	ERP116715	http://ftp.ebi.ac.uk/pub/databases/metagenomics/mgnify_genomes/	0.0275357	0	4876585	189894	50992	32295.3	151	151	4110	189894	0.419251	0.894328	32295.3	99.76	2.8	P. vulgatus	1	0	1	Sweden	Europe	homo sapiens
MGYG000105546	UHGG	ERP116715	http://ftp.ebi.ac.uk/pub/databases/metagenomics/mgnify_genomes/	0.0178346	0	4813661	355411	70362	48136.6	100	100	3866	355411	0.418907	0.901896	48136.6	99.7	4.51	P. vulgatus	0	1	1	United States	North America	homo sapiens
MGYG000105560	UHGG	ERP116715	http://ftp.ebi.ac.uk/pub/databases/metagenomics/mgnify_genomes/	0.0340124	0	4590372	218990	87196	30002.4	153	153	3788	218990	0.419767	0.899481	30002.4	95.07	0.05	P. vulgatus	0	1	0	China	Asia	homo sapiens
MGYG000105680	UHGG	ERP116715	http://ftp.ebi.ac.uk/pub/databases/metagenomics/mgnify_genomes/	0.0257437	0	5084155	130191	33189	18028.9	282	282	4251	130191	0.416279	0.902485	18028.9	95.04	0.22	P. dorei	0	0	0	Israel	Asia	homo sapiens
MGYG000105755	UHGG	ERP116715	http://ftp.ebi.ac.uk/pub/databases/metagenomics/mgnify_genomes/	0.03563	0	4997582	98947	32525	18647.7	268	268	4270	98947	0.421744	0.894782	18647.7	99.65	4.07	P. vulgatus	0	0	1	Denmark	Europe	homo sapiens
MGYG000105774	UHGG	ERP116715	http://ftp.ebi.ac.uk/pub/databases/metagenomics/mgnify_genomes/	0.0214487	0	4505654	265972	114342	56320.7	80	80	3641	265972	0.419224	0.901646	56320.7	99.45	0.02	P. vulgatus	0	1	1	United States	North America	homo sapiens
MGYG000105856	UHGG	ERP116715	http://ftp.ebi.ac.uk/pub/databases/metagenomics/mgnify_genomes/	0.0250409	0	4821161	111092	44151	27393	176	176	3891	111092	0.415239	0.902901	27393	95.84	2.64	P. dorei	0	0	1	Denmark	Europe	homo sapiens
MGYG000106056	UHGG	ERP116715	http://ftp.ebi.ac.uk/pub/databases/metagenomics/mgnify_genomes/	0.0452839	0	4935211	317440	107239	34035.9	145	145	4149	317440	0.423462	0.893002	34035.9	93.73	0.72	P. vulgatus	1	0	1	Finland	Europe	homo sapiens
MGYG000106147	UHGG	ERP116715	http://ftp.ebi.ac.uk/pub/databases/metagenomics/mgnify_genomes/	0.0246282	0	4387483	147307	38726	22271.5	197	197	3660	147307	0.417794	0.897118	22271.5	93.94	2.71	P. vulgatus	0	1	1	United States	North America	homo sapiens
MGYG000106175	UHGG	ERP116715	http://ftp.ebi.ac.uk/pub/databases/metagenomics/mgnify_genomes/	0.024638	0	4786222	245182	122594	55653.7	86	86	3817	245182	0.413753	0.902631	55653.7	99.92	0.44	P. dorei	0	0	1	United States	North America	homo sapiens
MGYG000106528	UHGG	ERP116715	http://ftp.ebi.ac.uk/pub/databases/metagenomics/mgnify_genomes/	0.0481409	323	5511576	201646	67998	26755.2	236	206	4881	201646	0.425096	0.897841	23352.8	100	0.34	P. vulgatus	NA	NA	NA	NA	NA	NA
MGYG000106699	UHGG	ERP116715	http://ftp.ebi.ac.uk/pub/databases/metagenomics/mgnify_genomes/	0.0296562	0	5090004	118370	31278	18113.9	281	281	4525	118370	0.419769	0.893713	18113.9	99.97	1.99	P. vulgatus	0	1	1	United States	North America	homo sapiens
MGYG000106762	UHGG	ERP116715	http://ftp.ebi.ac.uk/pub/databases/metagenomics/mgnify_genomes/	0.0249278	0	4485399	121651	32333	21564.4	208	208	3825	121651	0.422436	0.898319	21564.4	99.99	0.46	P. vulgatus	0	1	1	Denmark	Europe	homo sapiens
MGYG000106803	UHGG	ERP116715	http://ftp.ebi.ac.uk/pub/databases/metagenomics/mgnify_genomes/	0.0268892	0	4690920	52400	17400	11966.6	392	392	4038	52400	0.4164	0.900382	11966.6	90.5	0.47	P. dorei	1	0	1	Finland	Europe	homo sapiens
MGYG000106960	UHGG	ERP116715	http://ftp.ebi.ac.uk/pub/databases/metagenomics/mgnify_genomes/	0.0200726	0	4706065	225583	73184	43574.7	108	108	3923	225583	0.420421	0.898448	43574.7	97.73	1.67	P. vulgatus	0	1	1	United States	North America	homo sapiens
MGYG000106963	UHGG	ERP116715	http://ftp.ebi.ac.uk/pub/databases/metagenomics/mgnify_genomes/	0.0293711	0	4369787	108561	26225	15225.7	287	287	3719	108561	0.421674	0.905284	15225.7	95.68	0.52	P. vulgatus	0	1	1	Canada	North America	homo sapiens
MGYG000107049	UHGG	ERP116715	http://ftp.ebi.ac.uk/pub/databases/metagenomics/mgnify_genomes/	0.0259948	0	3427733	55365	18404	10201.6	336	336	2929	55365	0.421316	0.903443	10201.6	91.59	0.57	P. vulgatus	1	0	1	Sweden	Europe	homo sapiens
MGYG000107051	UHGG	ERP116715	http://ftp.ebi.ac.uk/pub/databases/metagenomics/mgnify_genomes/	0.0203853	0	4973360	270682	123343	66311.5	75	75	3956	270682	0.413993	0.903585	66311.5	99.99	0.06	P. dorei	0	0	1	Canada	North America	homo sapiens
MGYG000107095	UHGG	ERP116715	http://ftp.ebi.ac.uk/pub/databases/metagenomics/mgnify_genomes/	0.0411887	485	5154681	327859	77283	35796.4	192	144	4460	431942	0.425569	0.895496	26844.8	100	0.12	P. vulgatus	0	0	0	China	Asia	homo sapiens
MGYG000107198	UHGG	ERP116715	http://ftp.ebi.ac.uk/pub/databases/metagenomics/mgnify_genomes/	0.0266454	0	4945317	69626	15352	10522	470	470	4234	69626	0.415256	0.902083	10522	95.94	1.81	P. dorei	0	1	0	China	Asia	homo sapiens
MGYG000107371	UHGG	ERP116715	http://ftp.ebi.ac.uk/pub/databases/metagenomics/mgnify_genomes/	0.025434	0	4467735	160283	48105	29393	152	152	3667	160283	0.418503	0.898683	29393	96.12	0.13	P. vulgatus	0	1	0	China	Asia	homo sapiens
MGYG000107467	UHGG	ERP116715	http://ftp.ebi.ac.uk/pub/databases/metagenomics/mgnify_genomes/	0.0255538	0	5412255	233873	90600	45481.1	119	119	4542	233873	0.41472	0.897522	45481.1	100	0.66	P. dorei	0	NA	0	Japan	Asia	homo sapiens
MGYG000107709	UHGG	ERP116715	http://ftp.ebi.ac.uk/pub/databases/metagenomics/mgnify_genomes/	0.0349788	0	5466689	66987	15156	9065.82	603	603	4812	66987	0.411963	0.898805	9065.82	98.43	5	P. vulgatus	0	0	1	United States	North America	homo sapiens
MGYG000107723	UHGG	ERP116715	http://ftp.ebi.ac.uk/pub/databases/metagenomics/mgnify_genomes/	0.022735	0	4237181	200880	58375	37497.2	113	113	3472	200880	0.418637	0.896059	37497.2	94.58	0.26	P. vulgatus	0	1	0	China	Asia	homo sapiens
MGYG000107762	UHGG	ERP116715	http://ftp.ebi.ac.uk/pub/databases/metagenomics/mgnify_genomes/	0.0182421	0	4484226	180755	56000	30298.8	148	148	3732	180755	0.422162	0.899922	30298.8	94.2	3.23	P. vulgatus	0	1	0	China	Asia	homo sapiens
MGYG000108080	UHGG	ERP116715	http://ftp.ebi.ac.uk/pub/databases/metagenomics/mgnify_genomes/	0.0229707	0	4315110	152941	39288	24657.8	175	175	3609	152941	0.420415	0.901681	24657.8	95.49	0.04	P. vulgatus	0	1	0	China	Asia	homo sapiens
MGYG000108149	UHGG	ERP116715	http://ftp.ebi.ac.uk/pub/databases/metagenomics/mgnify_genomes/	0.0218149	0	4312312	125890	51848	26784.5	161	161	3545	125890	0.413583	0.898108	26784.5	98.35	1.84	P. dorei	0	1	1	Austria	Europe	homo sapiens
MGYG000108151	UHGG	ERP116715	http://ftp.ebi.ac.uk/pub/databases/metagenomics/mgnify_genomes/	0.0232872	0	4645912	162991	46378	29781.5	156	156	3876	162991	0.420875	0.897443	29781.5	99.38	0.01	P. vulgatus	0	0	1	Netherlands	Europe	homo sapiens
MGYG000108534	UHGG	ERP116715	http://ftp.ebi.ac.uk/pub/databases/metagenomics/mgnify_genomes/	0.0240333	0	5152805	273830	75040	41554.9	124	124	4098	273830	0.413956	0.903848	41554.9	94.92	3.51	P. dorei	0	0	0	China	Asia	homo sapiens
MGYG000108543	UHGG	ERP116715	http://ftp.ebi.ac.uk/pub/databases/metagenomics/mgnify_genomes/	0.0288632	0	4414168	122569	13362	9637.92	458	458	3821	122569	0.416227	0.904051	9637.92	92.43	3.64	P. dorei	0	0	1	Sweden	Europe	homo sapiens
MGYG000108570	UHGG	ERP116715	http://ftp.ebi.ac.uk/pub/databases/metagenomics/mgnify_genomes/	0.0289967	0	4652351	379052	81289	43890.1	106	106	3950	379052	0.420979	0.895888	43890.1	92.65	0.12	P. vulgatus	1	1	1	United States	North America	homo sapiens
MGYG000108761	UHGG	ERP116715	http://ftp.ebi.ac.uk/pub/databases/metagenomics/mgnify_genomes/	0.0236355	0	4874144	170269	53674	32712.4	149	149	3905	170269	0.416956	0.904328	32712.4	95.3	0.19	P. dorei	0	1	1	United States	North America	homo sapiens
[truncated: 2,279 more rows]

## Sheet: legend
Supplementary Table 1: Metadata related to the different assemblies (MAGs and isolates) analysed in this study, including genome quality criteria.
