# Supplementary material for: Genome plasticity shapes the ecology and evolution of Phocaeicola dorei and Phocaeicola vulgatus
Source: Sci Rep. 2024 May 2;14:10109. doi: 10.1038/s41598-024-59148-7 (PMC11066082; doi:10.1038/s41598-024-59148-7)
Supplement: Supplementary file 3 — Supplementary Table 2. [file 41598_2024_59148_MOESM3_ESM.xlsx]

## Sheet: Supplementary_table_2
	Phocaeicola dorei	Phocaeicola vulgatus	Comment
Genome size	5.14x10⁶ nucleotides	4.69x10⁶ nucleotides	P. dorei has bigger genomes
Number of genes per genome	4286 genes	3996 genes	P. dorei has more genes per genomes
GC content	0.4116	0.421	P. vulgatus as a higher GC content
Pan-genome size (number of unique genes)	114820 genes	217018 genes	P. vulgatus as a larger pan-genome
Pan-genome size (Heaps' law)	B = 0.486	B = 0.494	P. vulgatus as a larger pan-genome
Major mobilome differences	More IE-related genes genes	More IS, bacteriophages, plasmids related genes	P. vulgatus has more mobilome elements
HGT differences	503 genes per genomes	438 genes per genomes	P. dorei has more HGT genes
CRISPR differences	more CRISPR systems per genome, more repeats per CRISPR systems	-	P. dorei has more CRISPR systems per genomes
Major COG differences	C, E, G, P, T, M	-	-
Major GH differences	GH144, GH88, GH146	GH101, GH130, GH110	-
Major HMO-related GH differences	GH2, GH28, GH29, GH92, GH97, GH95, GH3, GH51, GH36, GH35	GH20, GH109, GH33, GH43	-
Antimicrobial resistance genes	Tetracycline antibiotic	Fluoroquinolone/Tetracycline antibiotic, aminoglycoside antibiotic	P. vulgatus has a more diverse yet similar AMR profile than P. dorei.

## Sheet: legend
Supplementary Table 1: Summary of main differences between Phocaeicola dorei and Phocaeicola vulgatus.
